# Supplementary material for: Comprehensive phenomics and vegetative yield analysis of global kale (Brassica oleracea var. acephala) germplasm in controlled environment agriculture
Source: BMC Plant Biol. 2026 Feb 17;26:539. doi: 10.1186/s12870-026-08380-6 (PMC13014718; doi:10.1186/s12870-026-08380-6)
Supplement: Supplementary file 1 — Supplementary Material 1. [file 12870_2026_8380_MOESM1_ESM.zip]

Archive with 5 entries (5 files):
- Supplementary Table 1.csv
- Supplementary Figure 1.docx
- Supplementary Table 4.csv
- Supplementary Table 3.csv
- Supplementary Table 2.csv
