# Supplementary material for: Comprehensive phenomics and vegetative yield analysis of global kale (Brassica oleracea var. acephala) germplasm in controlled environment agriculture
Source: BMC Plant Biol. 2026 Feb 17;26:539. doi: 10.1186/s12870-026-08380-6 (PMC13014718; doi:10.1186/s12870-026-08380-6)
Supplement: Supplementary file 1 — Supplementary Material 1. [file 12870_2026_8380_MOESM1_ESM.zip › Supplementary Table 1.csv]

Supplier	Accession Name	Germplasm type	Variety	Cultivar name	Source	Country of origin	Continent
Australian Grains Genebank	Marrow-stem Kale (FO FR22 0006)	Unknown	Brassica oleracea var. medullosa	Marrow-stem Kale (FO FR22 0006)	Genebank	France	Europe
Australian Grains Genebank	Marrow-stem Kale (FO FR22 0013)	Unknown	Brassica oleracea var. medullosa	Marrow-stem Kale (FO FR22 0013)	Genebank	France	Europe
Australian Grains Genebank	Marrow-stem Kale (FO FR29 0014)	Unknown	Brassica oleracea var. medullosa	Marrow-stem Kale (FO FR29 0014)	Genebank	France	Europe
Australian Grains Genebank	Marrow-stem Kale (FO FR29 0023)	Unknown	Brassica oleracea var. medullosa	Marrow-stem Kale (FO FR29 0023)	Genebank	France	Europe
Australian Grains Genebank	Marrow-stem Kale (FO FR29 0024)	Unknown	Brassica oleracea var. medullosa	Marrow-stem Kale (FO FR29 0024)	Genebank	France	Europe
Australian Grains Genebank	Marrow-stem Kale (FO FR35 0023)	Unknown	Brassica oleracea var. medullosa	Marrow-stem Kale (FO FR35 0023)	Genebank	France	Europe
Australian Grains Genebank	Marrow-stem Kale (FO FR35 0075)	Unknown	Brassica oleracea var. medullosa	Marrow-stem Kale (FO FR35 0075)	Genebank	France	Europe
Australian Grains Genebank	Marrow-stem Kale (FO FR35 0083)	Unknown	Brassica oleracea var. medullosa	Marrow-stem Kale (FO FR35 0083)	Genebank	France	Europe
Australian Grains Genebank	Marrow-stem Kale (FO FR44 0001)	Unknown	Brassica oleracea var. medullosa	Marrow-stem Kale (FO FR44 0001)	Genebank	France	Europe
Australian Grains Genebank	Marrow-stem Kale (FO FR44 0005)	Unknown	Brassica oleracea var. medullosa	Marrow-stem Kale (FO FR44 0005)	Genebank	France	Europe
Australian Grains Genebank	Marrow-stem Kale (FO FR44 0008)	Unknown	Brassica oleracea var. medullosa	Marrow-stem Kale (FO FR44 0008)	Genebank	France	Europe
Australian Grains Genebank	Marrow-stem Kale (FO FR44 0023)	Unknown	Brassica oleracea var. medullosa	Marrow-stem Kale (FO FR44 0023)	Genebank	France	Europe
Australian Grains Genebank	Marrow-stem Kale (FO FR44 0028)	Unknown	Brassica oleracea var. medullosa	Marrow-stem Kale (FO FR44 0028)	Genebank	France	Europe
Australian Grains Genebank	Marrow-stem Kale (FO FR44 0036)	Unknown	Brassica oleracea var. medullosa	Marrow-stem Kale (FO FR44 0036)	Genebank	France	Europe
Australian Grains Genebank	Marrow-stem Kale (FO FR49 0017)	Unknown	Brassica oleracea var. medullosa	Marrow-stem Kale (FO FR49 0017)	Genebank	France	Europe
Australian Grains Genebank	Marrow-stem Kale (FO FR49 0020)	Unknown	Brassica oleracea var. medullosa	Marrow-stem Kale (FO FR49 0020)	Genebank	France	Europe
Australian Grains Genebank	Marrow-stem Kale (FO FR49 0029)	Unknown	Brassica oleracea var. medullosa	Marrow-stem Kale (FO FR49 0029)	Genebank	France	Europe
Australian Grains Genebank	Marrow-stem Kale (FO FR49 0033)	Unknown	Brassica oleracea var. medullosa	Marrow-stem Kale (FO FR49 0033)	Genebank	France	Europe
Australian Grains Genebank	Marrow-stem Kale (FO FR56 0012)	Unknown	Brassica oleracea var. medullosa	Marrow-stem Kale (FO FR56 0012)	Genebank	France	Europe
Australian Grains Genebank	Marrow-stem Kale (FO FR56 0019)	Unknown	Brassica oleracea var. medullosa	Marrow-stem Kale (FO FR56 0019)	Genebank	France	Europe
Australian Grains Genebank	Marrow-stem Kale (FO FR56 0036)	Unknown	Brassica oleracea var. medullosa	Marrow-stem Kale (FO FR56 0036)	Genebank	France	Europe
Australian Grains Genebank	Marrow-stem Kale (FO FR56 0045)	Unknown	Brassica oleracea var. medullosa	Marrow-stem Kale (FO FR56 0045)	Genebank	France	Europe
Australian Grains Genebank	Marrow-stem Kale (FO FR79 0006)	Unknown	Brassica oleracea var. medullosa	Marrow-stem Kale (FO FR79 0006)	Genebank	France	Europe
Australian Grains Genebank	Marrow-stem Kale (FO FR85 0004)	Unknown	Brassica oleracea var. medullosa	Marrow-stem Kale (FO FR85 0004)	Genebank	France	Europe
Australian Grains Genebank	Marrow-stem Kale (FO FR85 0023)	Unknown	Brassica oleracea var. medullosa	Marrow-stem Kale (FO FR85 0023)	Genebank	France	Europe
Australian Grains Genebank	Marrow-stem Kale (FO FR85 0030)	Unknown	Brassica oleracea var. medullosa	Marrow-stem Kale (FO FR85 0030)	Genebank	France	Europe
Australian Grains Genebank	Marrow-stem Kale (FO FR85 0037)	Unknown	Brassica oleracea var. medullosa	Marrow-stem Kale (FO FR85 0037)	Genebank	France	Europe
Australian Grains Genebank	Marrow-stem Kale (FO FR86 0002)	Unknown	Brassica oleracea var. medullosa	Marrow-stem Kale (FO FR86 0002)	Genebank	France	Europe
Australian Grains Genebank	Marrow-stem Kale (FO FR86 0006)	Unknown	Brassica oleracea var. medullosa	Marrow-stem Kale (FO FR86 0006)	Genebank	France	Europe
Australian Grains Genebank	Marrow-stem Kale (FO FR86 0007)	Unknown	Brassica oleracea var. medullosa	Marrow-stem Kale (FO FR86 0007)	Genebank	France	Europe
Australian Grains Genebank	CGN11145	Advanced/improved cultivar	Brassica oleracea var. sabellica	CGN11145	Genebank	Netherlands	Europe
Australian Grains Genebank	BRA 965	Advanced/improved cultivar	Brassica oleracea var. sabellica	BRA 965	Genebank	Germany	Europe
Australian Grains Genebank	BRA 1496	Traditional cultivar/Landrace	Brassica oleracea var. sabellica	BRA 1496	Genebank	Germany	Europe
Australian Seeds	Kale Dwarf Blue Curled	Heirloom	Brassica oleracea var. sabellica	Kale Dwarf Blue Curled	Commercial	Unknown	Unknown
Australian Seeds	Kale Black Toscana	Heirloom	Brassica oleracea var. palmifolia	Kale Black Toscana	Commercial	Unknown	Unknown
Baker Creek Heirloom Seed Co.	Scarlet Kale	Commercial	Brassica oleracea var. sabellica	Scarlet Kale	Commercial	Unknown	Unknown
Rare Seeds	Red Ursa Kale	Heirloom	Brassica oleracea var. sabellica	Red Ursa Kale	Commercial	USA	North America
Rare Seeds	Dazzling Blue Kale	Heirloom	Brassica oleracea var. palmifolia	Dazzling Blue Kale	Commercial	USA	North America
Rare Seeds	Walking Stick Kale	Heirloom	Brassica oleracea f. longata	Walking Stick Kale	Commercial	USA	North America
Rare Seeds	Japanese Flowering Kale	Heirloom	Brassica oleracea var. acephala	Japanese Flowering Kale	Commercial	USA	North America
Rare Seeds	Tronchuda Kale	Heirloom	Brassica oleracea var. costata	Tronchuda Kale	Commercial	USA	North America
Rare Seeds	Thousandhead Kale	Heirloom	Brassica oleracea var. ramosa	Thousandhead Kale	Commercial	USA	North America
Ban Lee Huat Seeds	Dwarf Green Curled Kale	Open-pollinated	Brassica oleracea var. sabellica	Dwarf Green Curled Kale	Commercial	Unknown	Unknown
Ban Lee Huat Seeds	Green king (Broccoli F1)	Commercial	Brassica oleracea var. italica	Green king (Broccoli F1)	Commercial	Singapore	Asia
Ban Lee Huat Seeds	Black Tuscany Kale	Open-pollinated	Brassica oleracea var. palmifolia	Black Tuscany Kale	Commercial	Unknown	Unknown
Ban Lee Huat Seeds	Scarlet Kale	Open-pollinated	Brassica oleracea var. sabellica	Scarlet Kale	Commercial	Unknown	Unknown
Budsome	Scarlet Kale	Commercial	Brassica oleracea var. sabellica	Scarlet Kale	Commercial	Unknown	Unknown
Budsome	Black Kale	Commercial	Brassica oleracea var. palmifolia	Black Kale	Commercial	Unknown	Unknown
Wageningen	CGN15123 Marrowstem Kale	Breeders variety	Brassica oleracea var. medullosa	CGN15123 Marrowstem Kale	Genebank	Netherlands	Europe
Wageningen	CGN11141 Sel.Smit Borecole	Breeders variety	Brassica oleracea var. sabellica	CGN11141 Sel.Smit Borecole	Genebank	Netherlands	Europe
Wageningen	CGN11135 Westlandse Winter Borecole	Breeders variety	Brassica oleracea var. sabellica	CGN11135 Westlandse Winter Borecole	Genebank	Netherlands	Europe
Wageningen	CGN11143 Sel.de Vries Borecole	Breeders variety	Brassica oleracea var. sabellica	CGN11143 Sel.de Vries Borecole	Genebank	Netherlands	Europe
Wageningen	CGN11130 Lage Krul; Lage Moskrul Borecole	Breeders variety	Brassica oleracea var. sabellica	CGN11130 Lage Krul; Lage Moskrul Borecole	Genebank	Netherlands	Europe
Wageningen	CGN11125 Westfalische Furchen	Breeders variety	Brassica oleracea var. viridis	CGN11125 Westfalische Furchen	Genebank	Germany	Europe
Wageningen	CGN11134 Middelhoge Fijngekrulde; Bokkepoot Borecole	Breeders variety	Brassica oleracea var. sabellica	CGN11134 Middelhoge Fijngekrulde; Bokkepoot Borecole	Genebank	Netherlands	Europe
Wageningen	CGN11132 Westlandse winter Borecole	Breeders variety	Brassica oleracea var. sabellica	CGN11132 Westlandse winter Borecole	Genebank	Netherlands	Europe
Wageningen	CGN20191 Galega Lisa	Breeders variety	Brassica oleracea var. viridis	CGN20191 Galega Lisa	Genebank	Portugal	Europe
Wageningen	CGN20192 Negro di Toscane Precoce	Unknown	Brassica oleracea var. palmifolia	CGN20192 Negro di Toscane Precoce	Genebank	Italy	Europe
Wageningen	CGN11138 Frosty Borecole	Breeders variety	Brassica oleracea var. sabellica	CGN11138 Frosty Borecole	Genebank	Netherlands	Europe
Wageningen	CGN20193 Tronchuda Portuguese Tronchuda	Breeders variety	Brassica oleracea var. costata	CGN20193 Tronchuda Portuguese Tronchuda	Genebank	Portugal	Europe
Wageningen	CGN15125 Marrowstem Kale	Breeders variety	Brassica oleracea var. medullosa	CGN15125 Marrowstem Kale	Genebank	Netherlands	Europe
Wageningen	CGN18444 Krasnaja Kurcavaja Vysok Curly Kale	Breeders variety	Brassica oleracea var. sabellica	CGN18444 Krasnaja Kurcavaja Vysok Curly Kale	Genebank	Soviet Union	Europe
Wageningen	CGN11128 Westlandse Herfst-Westo Toga Borecole	Breeders variety	Brassica oleracea var. sabellica	CGN11128 Westlandse Herfst-Westo Toga Borecole	Genebank	Netherlands	Europe
Wageningen	CGN15119 Borecole	Unknown	Brassica oleracea var. acephala	CGN15119 Borecole	Genebank	Unknown	Unknown
Wageningen	CGN14079 Choux de Jalhay	Land variety	Brassica oleracea var. acephala	CGN14079 Choux de Jalhay	Genebank	Belgium	Europe
Wageningen	CGN18466 Kara lahana	Land variety	Brassica oleracea var. acephala	CGN18466 Kara lahana	Genebank	Turkey	Asia
Wageningen	CGN18443 Frise Vert Grand du Nord Borecole	Breeders variety	Brassica oleracea var. sabellica	CGN18443 Frise Vert Grand du Nord Borecole	Genebank	France	Europe
Wageningen	CGN18441 Borecole	Land variety	Brassica oleracea var. sabellica	CGN18441 Borecole	Genebank	Germany	Europe
Wageningen	CGN11140 Sel.Dammer Borecole	Breeders variety	Brassica oleracea var. sabellica	CGN11140 Sel.Dammer Borecole	Genebank	Netherlands	Europe
Wageningen	CGN11137 Westlandse Winter-Wondergroen Borecole	Breeders variety	Brassica oleracea var. sabellica	CGN11137 Westlandse Winter-Wondergroen Borecole	Genebank	Netherlands	Europe
Wageningen	CGN11136 Lage Moskrul-Mabor Borecole	Breeders variety	Brassica oleracea var. sabellica	CGN11136 Lage Moskrul-Mabor Borecole	Genebank	Netherlands	Europe
Wageningen	CGN15150 Hoj Amager-Sundby Torve Borecole	Breeders variety	Brassica oleracea var. sabellica	CGN15150 Hoj Amager-Sundby Torve Borecole	Genebank	Denmark	Europe
Wageningen	CGN11139 Westlandse Winter Borecole	Breeders variety	Brassica oleracea var. sabellica	CGN11139 Westlandse Winter Borecole	Genebank	Netherlands	Europe
Wageningen	CGN11126 Marrowstem Kale	Breeders variety	Brassica oleracea var. medullosa	CGN11126 Marrowstem Kale	Genebank	Netherlands	Europe
Wageningen	CGN11154 Lavo Borecole	Breeders variety	Brassica oleracea var. sabellica	CGN11154 Lavo Borecole	Genebank	Denmark	Europe
Wageningen	CGN15149 Halvhoj Kruset-Konserva Borecole	Breeders variety	Brassica oleracea var. sabellica	CGN15149 Halvhoj Kruset-Konserva Borecole	Genebank	Denmark	Europe
Wageningen	CGN18439 Ovari Marrowstem Kale	Unknown	Brassica oleracea var. medullosa	CGN18439 Ovari Marrowstem Kale	Genebank	Hungary	Europe
Wageningen	CGN11127 Vates; Bejo 1046 Borecole	Breeders variety	Brassica oleracea var. sabellica	CGN11127 Vates; Bejo 1046 Borecole	Genebank	Netherlands	Europe
Wageningen	CGN11129 Westlandse Winter-sel.Valent Borecole	Breeders variety	Brassica oleracea var. sabellica	CGN11129 Westlandse Winter-sel.Valent Borecole	Genebank	Netherlands	Europe
Corona Seeds	Kale/Col Vates blue curled	Unknown	Brassica oleracea var. sabellica	Kale/Col Vates blue curled	Commercial	USA	North America
Corona Seeds	Kale hybrid WinterBor F1	Unknown	Brassica oleracea var. sabellica	Kale hybrid WinterBor F1	Commercial	USA	North America
Corona Seeds	Kale Dazzling blue	Unknown	Brassica oleracea var. palmifolia	Kale Dazzling blue	Commercial	USA	North America
Everything Green	Kale (Green) Organic Microgreens Sprout Seeds	Commercial	Brassica oleracea var. palmifolia	Kale (Green) Organic Microgreens Sprout Seeds	Commercial	Unknown	Unknown
EZGrow	Tuscany Kale	Commercial	Brassica oleracea var. palmifolia	Tuscany Kale	Commercial	Singapore	Asia
EZGrow	Curled Kale (Blue Dwarf)	Commercial	Brassica oleracea var. sabellica	Curled Kale (Blue Dwarf)	Commercial	Singapore	Asia
EZGrow	Curled Kale (Siberian Dwarf)	Commercial	Brassica oleracea var. sabellica	Curled Kale (Siberian Dwarf)	Commercial	Singapore	Asia
Green Spade	Kale Mix	Commercial	Brassica oleracea var. acephala	Kale Mix	Commercial	Unknown	Unknown
Green Spade	Toscano Kale	Commercial	Brassica oleracea var. palmifolia	Toscano Kale	Commercial	Unknown	Unknown
Green Spade	Shadow Magic Kale	Commercial	Brassica oleracea var. palmifolia	Shadow Magic Kale	Commercial	Unknown	Unknown
Greeninc	Curly Kale	Commercial	Brassica oleracea var. sabellica	Curly Kale	Commercial	Unknown	Unknown
Guerilla seeds	Tuscan kale (labelled curly kale on packaging) OR Nero Di Toscana Precoce	Heirloom	Brassica oleracea var. palmifolia	Tuscan kale (labelled curly kale on packaging) OR Nero Di Toscana Precoce	Commercial	Unknown	Unknown
Irish Seed Savers Exchange	Siberian Kale	Open-pollinated	Brassica oleracea var. acephala	Siberian Kale	Genebank	Ireland	Europe
Irish Seed Savers Exchange	Thousand Headed Kale	Open-pollinated	Brassica oleracea var. ramosa	Thousand Headed Kale	Genebank	Ireland	Europe
Irish Seed Savers Exchange	Dunbar Standard Spring Greens	Heirloom	Brassica oleracea var. acephala	Dunbar Standard Spring Greens	Genebank	Ireland	Europe
Johnny's Selected Seeds	Kale, Black Magic	Open-pollinated	Brassica oleracea var. palmifolia	Kale, Black Magic	Commercial	Unknown	Unknown
Johnny's Selected Seeds	Hybrid Kale, Winterbor F1	Hybrid	Brassica oleracea var. sabellica	Hybrid Kale, Winterbor F1	Commercial	Unknown	Unknown
Johnny's Selected Seeds	Hybrid Kale, Starbor F1	Hybrid	Brassica oleracea var. sabellica	Hybrid Kale, Starbor F1	Commercial	Unknown	Unknown
Johnny's Selected Seeds	Kale, Westlandse Winter OG (Certified Organic by MOFGA)	Open-pollinated	Brassica oleracea var. sabellica	Kale, Westlandse Winter OG (Certified Organic by MOFGA)	Commercial	Unknown	Unknown
Johnny's Selected Seeds	Toscano, Kale	Open-pollinated	Brassica oleracea var. palmifolia	Toscano, Kale	Commercial	Unknown	Unknown
Johnny's Selected Seeds	Hybrid Kale, Redbor F1	Hybrid	Brassica oleracea var. sabellica	Hybrid Kale, Redbor F1	Commercial	Unknown	Unknown
Johnny's Selected Seeds	Hybrid Kale, Darkibor F1	Hybrid	Brassica oleracea var. sabellica	Hybrid Kale, Darkibor F1	Commercial	Unknown	Unknown
Johnny's Selected Seeds	Hybrid Kale, Oldenbor F1	Hybrid	Brassica oleracea var. sabellica	Hybrid Kale, Oldenbor F1	Commercial	Unknown	Unknown
Johnny's Selected Seeds	Hybrid Kale, Beira F1 Tronchuda cabbage	Hybrid	Brassica oleracea var. costata	Hybrid Kale, Beira F1 Tronchuda cabbage	Commercial	Unknown	Unknown
Johnny's Selected Seeds	Kale, Scarlet	Open-pollinated	Brassica oleracea var. sabellica	Kale, Scarlet	Commercial	Unknown	Unknown
Johnny's Selected Seeds	Kalebration Kale Mix	Open-pollinated	Brassica oleracea var. acephala	Kalebration Kale Mix	Commercial	Unknown	Unknown
True Leaf Market	Mustard Kale Ethiopian Kale Ethiopian Mustard Abyssinian Mustard African Kale Highland Kale	Heirloom	Brassica carinata	Mustard Kale Ethiopian Kale Ethiopian Mustard Abyssinian Mustard African Kale Highland Kale	Commercial	Ethiopia	Africa
Lucky Clover	Scarlet Kale	Commercial	Brassica oleracea var. sabellica	Scarlet Kale	Commercial	Singapore	Asia
Lucky Clover	Dwarf Green Curled Kale	Commercial	Brassica oleracea var. sabellica	Dwarf Green Curled Kale	Commercial	Singapore	Asia
Lucky Clover	Black Tuscan Kale	Commercial	Brassica oleracea var. palmifolia	Black Tuscan Kale	Commercial	Singapore	Asia
Lucky Clover	Dinosaur Kale	Commercial	Brassica oleracea var. palmifolia	Dinosaur Kale	Commercial	Singapore	Asia
Leibniz Institute of Plant Genetic and Crop Plant Research	CR 1338 Maris Kestrel, Kestrel, Maris Kestrel Kale	Advanced/improved cultivar	Brassica oleracea var. medullosa	CR 1338 Maris Kestrel, Kestrel, Maris Kestrel Kale	Genebank	United Kingdom	Europe
Leibniz Institute of Plant Genetic and Crop Plant Research	CR 1362 Medium Kale (engl. Grown)	Advanced/improved cultivar	Brassica oleracea var. medullosa	CR 1362 Medium Kale (engl. Grown)	Genebank	United Kingdom	Europe
Leibniz Institute of Plant Genetic and Crop Plant Research	CR 1355 Marrow Stem Kale	Advanced/improved cultivar	Brassica oleracea var. medullosa	CR 1355 Marrow Stem Kale	Genebank	United Kingdom	Europe
Leibniz Institute of Plant Genetic and Crop Plant Research	BRA 3138 Thousand Head Kale Dwarf Canson	Advanced/improved cultivar	Brassica oleracea var. ramosa	BRA 3138 Thousand Head Kale Dwarf Canson	Genebank	United Kingdom	Europe
Leibniz Institute of Plant Genetic and Crop Plant Research	BRA 2953 Medium Kale (t.h.)	Advanced/improved cultivar	Brassica oleracea var. ramosa	BRA 2953 Medium Kale (t.h.)	Genebank	United Kingdom	Europe
EuroGarden	Kale Kapral	Open-pollinated	Brassica oleracea var. acephala	Kale Kapral	Commercial	Poland	Europe
EuroGarden	Curly Kale Rossignol	Open-pollinated	Brassica oleracea var. sabellica	Curly Kale Rossignol	Commercial	Poland	Europe
EuroGarden	Low Kale Dwarf Green Curled	Open-pollinated	Brassica oleracea var. sabellica	Low Kale Dwarf Green Curled	Commercial	Poland	Europe
EuroGarden	Ornamental Kale Sunrise Mix	Open-pollinated	Brassica oleracea var. acephala	Ornamental Kale Sunrise Mix	Commercial	Poland	Europe
Melody's Seeds	Curled Kale	Commercial	Brassica oleracea var. sabellica	Curled Kale	Commercial	Unknown	Unknown
True Leaf Market	Black Magic Kale	Heirloom	Brassica oleracea var. palmifolia	Black Magic Kale	Commercial	USA	North America
True Leaf Market	Organic Lacinato Kale	Unknown	Brassica oleracea var. palmifolia	Organic Lacinato Kale	Commercial	USA	North America
True Leaf Market	Dazzling Blue Kale	Heirloom	Brassica oleracea var. palmifolia	Dazzling Blue Kale	Commercial	USA	North America
True Leaf Market	Premier Kale	Heirloom	Brassica oleracea var. acephala	Premier Kale	Commercial	USA	North America
True Leaf Market	Lacinato Kale	Heirloom	Brassica oleracea var. palmifolia	Lacinato Kale	Commercial	USA	North America
True Leaf Market	Scarlet Kale	Open-pollinated	Brassica oleracea var. sabellica	Scarlet Kale	Commercial	USA	North America
Nordic Genetic Resource Centre	NGB 13 139 1 3 SD Marrow-stem Kale (Veteran)	Advanced/improved cultivar	Brassica oleracea var. medullosa	NGB 13 139 1 3 SD Marrow-stem Kale (Veteran)	Genebank	Sweden	Europe
Nordic Genetic Resource Centre	NGB 1 832 1 5 SD Curly Kale (Halvhoj Kruset Konserva)	Advanced/improved cultivar	Brassica oleracea var. sabellica	NGB 1 832 1 5 SD Curly Kale (Halvhoj Kruset Konserva)	Genebank	Denmark	Europe
Nordic Genetic Resource Centre	NGB 1 831 1 5 SD Curly Kale (Halvhoj Kruset Bona)	Advanced/improved cultivar	Brassica oleracea var. sabellica	NGB 1 831 1 5 SD Curly Kale (Halvhoj Kruset Bona)	Genebank	Denmark	Europe
Nordic Genetic Resource Centre	NGB 1 833 1 5 SD Curly Kale (Halvhoj Ekstra Moskruset Tiara)	Advanced/improved cultivar	Brassica oleracea var. sabellica	NGB 1 833 1 5 SD Curly Kale (Halvhoj Ekstra Moskruset Tiara)	Genebank	Denmark	Europe
Nordic Genetic Resource Centre	NGB 1 834 2 5 SD Curly Kale (Lav Kruset Harvester)	Advanced/improved cultivar	Brassica oleracea var. sabellica	NGB 1 834 2 5 SD Curly Kale (Lav Kruset Harvester)	Genebank	Denmark	Europe
Nordic Genetic Resource Centre	NGB 12 108 1 5 SD Curly Kale (Halvhoj Kruset Konserva)	Advanced/improved cultivar	Brassica oleracea var. sabellica	NGB 12 108 1 5 SD Curly Kale (Halvhoj Kruset Konserva)	Genebank	Denmark	Europe
Nordic Genetic Resource Centre	NGB 1 837 1 5 SD Curly Kale (Halvhoj Kruset Hunderup)	Advanced/improved cultivar	Brassica oleracea var. sabellica	NGB 1 837 1 5 SD Curly Kale (Halvhoj Kruset Hunderup)	Genebank	Denmark	Europe
Nordic Genetic Resource Centre	NGB 1 830 1 5 SD Curly Kale (Hoj Amager Ama)	Advanced/improved cultivar	Brassica oleracea var. sabellica	NGB 1 830 1 5 SD Curly Kale (Hoj Amager Ama)	Genebank	Denmark	Europe
Nordic Genetic Resource Centre	NGB 12 005 2 5 SD Curly Kale (Gronkal, Halvlang Ekstra Moskrus)	Advanced/improved cultivar	Brassica oleracea var. sabellica	NGB 12 005 2 5 SD Curly Kale (Gronkal, Halvlang Ekstra Moskrus)	Genebank	Denmark	Europe
Nordic Genetic Resource Centre	NGB 4 087 1 5 SD Curly Kale (Halvhoj Kruset)	Advanced/improved cultivar	Brassica oleracea var. sabellica	NGB 4 087 1 5 SD Curly Kale (Halvhoj Kruset)	Genebank	Denmark	Europe
Nordic Genetic Resource Centre	NGB 546 1 5 SD Curly Kale (Halvhoj Ekstra Moskruset Kurla)	Advanced/improved cultivar	Brassica oleracea var. sabellica	NGB 546 1 5 SD Curly Kale (Halvhoj Ekstra Moskruset Kurla)	Genebank	Denmark	Europe
Nordic Genetic Resource Centre	NGB 4 085 1 5 SD Curly Kale (Hoj Amager, Tofto)	Advanced/improved cultivar	Brassica oleracea var. sabellica	NGB 4 085 1 5 SD Curly Kale (Hoj Amager, Tofto)	Genebank	Denmark	Europe
Nordic Genetic Resource Centre	NGB 545 1 5 SD Curly Kale (Lav Opretvoksende Lavo)	Advanced/improved cultivar	Brassica oleracea var. sabellica	NGB 545 1 5 SD Curly Kale (Lav Opretvoksende Lavo)	Genebank	Denmark	Europe
Nordic Genetic Resource Centre	NGB 1 835 2 5 SD Curly Kale (Lav Kruset Indu)	Advanced/improved cultivar	Brassica oleracea var. sabellica	NGB 1 835 2 5 SD Curly Kale (Lav Kruset Indu)	Genebank	Denmark	Europe
Nordic Genetic Resource Centre	NGB 1 836 1 5 SD Curly Kale (Hoj Amager Sundby Torve)	Advanced/improved cultivar	Brassica oleracea var. sabellica	NGB 1 836 1 5 SD Curly Kale (Hoj Amager Sundby Torve)	Genebank	Denmark	Europe
Nordic Genetic Resource Centre	NGB 8 673 25 SD Marrow-stem Kale (Gr√ºner Angeliter)	Advanced/improved cultivar	Brassica oleracea var. medullosa	NGB 8 673 25 SD Marrow-stem Kale (Grüner Angeliter)	Genebank	Germany	Europe
Nordic Genetic Resource Centre	NGB 2 654 2 5 SD Marrow-stem Kale (Veteran)	Advanced/improved cultivar	Brassica oleracea var. medullosa	NGB 2 654 2 5 SD Marrow-stem Kale (Veteran)	Genebank	Sweden	Europe
Nordic Genetic Resource Centre	NGB 4 026 1 5 SD Marrow-stem Kale (Tema)	Advanced/improved cultivar	Brassica oleracea var. medullosa	NGB 4 026 1 5 SD Marrow-stem Kale (Tema)	Genebank	Sweden	Europe
Nordic Genetic Resource Centre	NGB 8 674 2 5 SD Marrow-stem Kale (Kestrel)	Advanced/improved cultivar	Brassica oleracea var. medullosa	NGB 8 674 2 5 SD Marrow-stem Kale (Kestrel)	Genebank	United Kingdom	Europe
Nordic Genetic Resource Centre	NGB 12 109 1 5 SD Curly Kale (Lav Opretvoksende Lavo)	Advanced/improved cultivar	Brassica oleracea var. sabellica	NGB 12 109 1 5 SD Curly Kale (Lav Opretvoksende Lavo)	Genebank	Denmark	Europe
Native Seeds	Collards Georgia	Heirloom	Brassica oleracea var. viridis	Collards Georgia	Commercial	USA	North America
Native Seeds	Kale Dwarf Siberian	Heirloom	Brassica oleracea var. sabellica	Kale Dwarf Siberian	Commercial	USA	North America
Native Seeds	Kale Lacinato	Heirloom	Brassica oleracea var. palmifolia	Kale Lacinato	Commercial	USA	North America
Root Farm	Black Tuscany Kale	Commercial	Brassica oleracea var. palmifolia	Black Tuscany Kale	Commercial	Unknown	Unknown
Royston Petrie Seeds	Kale Garden Mix	Commercial	Brassica oleracea var. acephala	Kale Garden Mix	Commercial	Unknown	Unknown
Royston Petrie Seeds	Kale Pink Sprouting	Commercial	Brassica oleracea var. acephala	Kale Pink Sprouting	Commercial	Unknown	Unknown
Royston Petrie Seeds	Kale Black Toscana	Commercial	Brassica oleracea var. palmifolia	Kale Black Toscana	Commercial	Unknown	Unknown
Royston Petrie Seeds	Kale Ivory Garden	Commercial	Brassica oleracea var. acephala	Kale Ivory Garden	Commercial	Unknown	Unknown
Royston Petrie Seeds	Kale Dwarf Blue Curled	Commercial	Brassica oleracea var. sabellica	Kale Dwarf Blue Curled	Commercial	Unknown	Unknown
Reimer Seeds	Premier Kale (KL3-100) (G 30729)	Open-pollinated	Brassica oleracea var. acephala	Premier Kale (KL3-100) (G 30729)	Commercial	USA	North America
Reimer Seeds	Dwarf Blue Curled Scotch Kale (KL5-100) (NSL 80302)	Open-pollinated	Brassica oleracea var. sabellica	Dwarf Blue Curled Scotch Kale (KL5-100) (NSL 80302)	Commercial	USA	North America
Reimer Seeds	Dwarf Siberian Improved Kale (KL4-100) (NSL 6148)	Open-pollinated	Brassica oleracea var. sabellica	Dwarf Siberian Improved Kale (KL4-100) (NSL 6148)	Commercial	Russia	Europe
SingCrop	Kale Lacinato Tuscan	Commercial	Brassica napus L. subsp. napus var. pabularia	Kale Lacinato Tuscan	Commercial	Singapore	Asia
SingCrop	Kale Dwarf Greencurl	Commercial	Brassica oleracea var. sabellica	Kale Dwarf Greencurl	Commercial	Singapore	Asia
Swallowtail Garden Seeds	Scarlet Kale	Commercial	Brassica oleracea var. sabellica	Scarlet Kale	Commercial	Unknown	Unknown
Swallowtail Garden Seeds	Lacin_ato Kale	Open-pollinated	Brassica oleracea var. palmifolia	Lacin­ato Kale	Commercial	Unknown	Unknown
Swallowtail Garden Seeds	Yurok Kale	Commercial	Brassica oleracea var. palmifolia	Yurok Kale	Commercial	Unknown	Unknown
Shouhe	Kale Curled Scotch	Commercial	Brassica oleracea var. sabellica	Kale Curled Scotch	Commercial	China	Asia
The Seeds Master	Kale Curly Green 'Kapral'	Heirloom	Brassica oleracea var. sabellica	Kale Curly Green 'Kapral'	Commercial	Unknown	Unknown
The Seeds Master	Kale Curly 'Kapral & Rednex'	Heirloom	Brassica oleracea var. sabellica	Kale Curly 'Kapral & Rednex'	Commercial	Unknown	Unknown
The Seeds Master	Kale Curly Purple 'Scarlet'	Heirloom	Brassica oleracea var. sabellica	Kale Curly Purple 'Scarlet'	Commercial	Unknown	Unknown
The Seeds Master	Kale 'Nero Di Toscana'	Heirloom	Brassica oleracea var. palmifolia	Kale 'Nero Di Toscana'	Commercial	Unknown	Unknown
The Seeds Master	Kale 'Siberian Dwarf'	Heirloom	Brassica oleracea var. sabellica	Kale 'Siberian Dwarf'	Commercial	Unknown	Unknown
The Seeds Master	Kale 'Premier'	Commercial	Brassica oleracea var. acephala	Kale 'Premier'	Commercial	Unknown	Unknown
Seed Savers Exchange	Lacinato Kale	Open-pollinated	Brassica oleracea var. palmifolia	Lacinato Kale	Genebank	USA	North America
Seed Savers Exchange	Marrowstem Kale	Open-pollinated	Brassica oleracea var. medullosa	Marrowstem Kale	Genebank	USA	North America
Seed Savers Exchange	Vates Collard	Open-pollinated	Brassica oleracea var. viridis	Vates Collard	Genebank	USA	North America
Seed Savers Exchange	Ellen Felton Dark Collard	Heirloom	Brassica oleracea var. viridis	Ellen Felton Dark Collard	Genebank	USA	North America
Seed Savers Exchange	Georgia Southern Collard	Open-pollinated	Brassica oleracea var. viridis	Georgia Southern Collard	Genebank	USA	North America
Seed Savers Exchange	Dwarf Blue Curled Scotch Kale	Open-pollinated	Brassica oleracea var. sabellica	Dwarf Blue Curled Scotch Kale	Genebank	USA	North America
Sweetharvest	Black Tuscany Kale	Commercial	Brassica oleracea var. palmifolia	Black Tuscany Kale	Commercial	Unknown	Unknown
Spezialkulturen Wies (Austria)	Spazierstockkohl	Unknown	Brassica oleracea f. longata	Spazierstockkohl	Commercial	Unknown	Unknown
Tohoku University	O-143	Unknown	Brassica oleracea var. medullosa	O-143	Genebank	Scotland	Europe
Tohoku University	O-172	Unknown	Brassica oleracea var. acephala	O-172	Genebank	USA	North America
UrbanSproutz	Kale	Commercial	Brassica oleracea var. acephala	Kale	Commercial	Europe	Europe
UK Vegetable Gene Bank	Fodder Black Kale (Cavolo Nero Di Toscana o Senza Testa) 004888	Advanced/improved cultivar	Brassica oleracea var. medullosa	Fodder Black Kale (Cavolo Nero Di Toscana o Senza Testa) 004888	Genebank	Italy	Europe
UK Vegetable Gene Bank	Berza Entrepascua (HRIGRU 9993)	Traditional cultivar/landrace	Brassica oleracea var. acephala	Berza Entrepascua (HRIGRU 9993)	Genebank	Spain	Europe
UK Vegetable Gene Bank	Berza (010000)	Traditional cultivar/landrace	Brassica oleracea var. acephala	Berza (010000)	Genebank	Spain	Europe
UK Vegetable Gene Bank	Grangestem Chou (006427)	Advanced/Improved cultivar	Brassica oleracea var. acephala	Grangestem Chou (006427)	Genebank	Netherlands	Europe
UK Vegetable Gene Bank	Takii/88 (006433)	Advanced/improved cultivar	Brassica oleracea var. acephala	Takii/88 (006433)	Genebank	Japan	Asia
UK Vegetable Gene Bank	Kale (008232)	Traditional cultivar/Landrace	Brassica oleracea var. acephala	Kale (008232)	Genebank	Portugal	Europe
UK Vegetable Gene Bank	Berza (009994)	Traditional cultivar/Landrace	Brassica oleracea var. acephala	Berza (009994)	Genebank	Spain	Europe
UK Vegetable Gene Bank	Takii/99 (006432)	Advanced/improved cultivar	Brassica oleracea var. acephala	Takii/99 (006432)	Genebank	Japan	Asia
UK Vegetable Gene Bank	Lacta (008506)	Advanced/improved cultivar	Brassica oleracea var. acephala	Lacta (008506)	Genebank	France	Europe
UK Vegetable Gene Bank	New Zealand Rawara 006431	Advanced/improved cultivar	Brassica oleracea var. acephala	New Zealand Rawara 006431	Genebank	New Zealand	Oceania
UK Vegetable Gene Bank	Giant Jersey Kale (006226)	Advanced/improved cultivar	Brassica oleracea f. longata	Giant Jersey Kale (006226)	Genebank	United Kingdom	Europe
UK Vegetable Gene Bank	Grangelitier 006428	Advanced/improved cultivar	Brassica oleracea var. acephala	Grangelitier 006428	Genebank	Netherlands	Europe
UK Vegetable Gene Bank	Fodder Kale (Marrow stem) 004502	Traditional cultivar/Landrace	Brassica oleracea var. medullosa	Fodder Kale (Marrow stem) 004502	Genebank	Ireland	Europe
UK Vegetable Gene Bank	Fodder Kale (Merlin) HRIGRU 3305	Advanced/improved cultivar	Brassica oleracea var. medullosa	Fodder Kale (Merlin) HRIGRU 3305	Genebank	United Kingdom	Europe
UK Vegetable Gene Bank	Fodder Kale (New Zealand Thousand Head) 006442	Advanced/improved cultivar	Brassica oleracea var. ramosa	Fodder Kale (New Zealand Thousand Head) 006442	Genebank	New Zealand	Oceania
UK Vegetable Gene Bank	Fodder Kale (Thousand Head) 004503	Traditional cultivar/Landrace	Brassica oleracea var. ramosa	Fodder Kale (Thousand Head) 004503	Genebank	Ireland	Europe
UK Vegetable Gene Bank	Fodder Kale (Polycaul) 006456	Advanced/improved cultivar	Brassica oleracea var. medullosa	Fodder Kale (Polycaul) 006456	Genebank	France	Europe
Verte Garden	Dwarf Green Curled Kale	Commercial	Brassica oleracea var. sabellica	Dwarf Green Curled Kale	Commercial	Unknown	Unknown
EuroGarden	Jarmuz Curly Kale	Commercial	Brassica oleracea var. sabellica	Jarmuz Curly Kale	Commercial	Poland	Europe
Wellgrow Seeds	Kale Premier	Commercial	Brassica oleracea var. acephala	Kale Premier	Commercial	Unknown	Unknown
Wellgrow Seeds	Kale Dinosaur Black Magic	Commercial	Brassica oleracea var. palmifolia	Kale Dinosaur Black Magic	Commercial	Unknown	Unknown
World Vegetable Centre	VI049991	Traditional cultivar/Landrace	Brassica oleracea var. viridis	VI049991	Genebank	Japan	Asia
