# Supplementary material for: Comprehensive phenomics and vegetative yield analysis of global kale (Brassica oleracea var. acephala) germplasm in controlled environment agriculture
Source: BMC Plant Biol. 2026 Feb 17;26:539. doi: 10.1186/s12870-026-08380-6 (PMC13014718; doi:10.1186/s12870-026-08380-6)
Supplement: Supplementary file 1 — Supplementary Material 1. [file 12870_2026_8380_MOESM1_ESM.zip › Supplementary Table 4.csv]

Trait	PC1	PC2	PC3	PC4	PC5	PC6	PC7	PC8	PC9	PC10
Blade Area	0.20514	-0.19673	-0.01381	0.087822	-0.01127	0.01436	-0.01437	-0.00718	-0.06227	-0.16118
Blade CH Area	0.209041	-0.17275	0.017593	0.076693	-0.028	-0.02221	0.028481	0.029465	-0.02741	-0.1573
Blade CH Perimeter	0.207054	-0.19103	0.004798	0.052557	-0.00528	0.012282	-0.03982	0.035446	-0.0831	-0.14428
Blade Length	0.202379	-0.18534	-0.0512	-0.00712	0.013577	0.147495	0.009272	-0.06345	-0.24746	0.050649
Blade Perimeter	0.194844	-0.16906	0.079455	0.012757	-0.16602	-0.23488	-0.1528	0.342892	0.277051	0.277631
Coverage	0.169544	0.112916	0.238717	-0.06818	-0.09852	-0.05849	0.830022	0.287	-0.26626	0.119743
DAS 21 Height	0.188731	0.182874	-0.12462	-0.25601	0.269963	-0.16612	-0.06164	0.117108	0.061002	-0.19255
DAS 21 Height Max	0.181913	0.175091	-0.18207	-0.38434	0.242431	-0.12096	-0.02481	0.070432	0.03335	-0.14283
DAS 21 Leaf Area	0.183131	0.220193	0.11695	0.314791	0.280737	-0.05484	-0.04938	0.014656	-0.01831	0.097314
DAS 21 Leaf Area Index	0.1723	0.237522	0.131794	0.380806	0.302398	-0.00763	-0.07712	-0.01048	-0.05312	0.138343
DAS 21 Leaf Area Projected	0.178695	0.228059	0.122357	0.34233	0.294057	-0.05116	-0.0844	0.005582	-0.04391	0.108104
DAS 21 Light Penetration Depth	0.1827	0.161901	-0.14624	-0.36226	0.221381	-0.13363	-0.11424	0.183725	-0.10307	-0.0524
DAS 28 Height	0.175223	0.263914	-0.16613	-0.11229	-0.32022	0.168388	-0.09579	-0.00832	-0.10956	0.057876
DAS 28 Leaf Area	0.196291	0.216531	-0.02453	0.124263	-0.23342	0.085389	0.00386	-0.03301	0.121006	-0.10736
DAS 28 Leaf Area Index	0.184979	0.244369	-0.027	0.142613	-0.30547	0.118093	0.013951	-0.04888	0.180944	-0.14152
DAS 28 Leaf Area Projected	0.188098	0.226058	-0.05448	0.101491	-0.30998	0.125534	-0.04063	-0.02779	0.17088	-0.19563
DAS 28 Light Penetration Depth	0.172399	0.286266	-0.1546	-0.13721	-0.18095	0.180693	-0.1236	0.002562	-0.27305	0.258232
Leaf Number	0.090883	0.089289	0.826973	-0.36887	-0.0575	0.042115	-0.20367	-0.31206	-0.04228	-0.06505
Root Dry Weight	0.209028	-0.01082	0.090211	-0.0414	0.039267	-0.09827	0.174076	-0.01678	0.344204	-0.2918
Specific Leaf Area	0.20471	-0.20127	-0.01748	0.085468	-0.0121	0.002419	-0.02286	-0.01855	-0.1067	-0.155
Specific Leaf CH Area	0.204641	-0.2043	0.005748	0.062645	-0.00712	0.011019	-0.06159	-0.0004	-0.09536	-0.12531
Specific Leaf CH Perimeter	0.203208	-0.20367	-0.01401	-0.00543	0.036728	0.115597	-0.09941	-0.01475	-0.1979	0.005998
Specific Leaf Length	0.198069	-0.1887	-0.03956	-0.06219	0.021206	0.224302	-0.12399	-0.06105	-0.30356	0.19563
Specific Leaf Perimeter	0.193313	-0.15334	0.125339	-0.07289	-0.19364	-0.21605	-0.19473	0.334353	0.22312	0.432973
Specific Leaf Width	0.199365	-0.20238	0.029603	0.103451	-0.04577	-0.09714	-0.0139	0.095322	-0.04646	-0.32721
Specific Petiole Area	0.162992	-0.14797	-0.01566	-0.14495	0.312466	0.692043	0.18214	0.013414	0.476111	0.183664
Stem Dry Weight	0.200671	-0.06596	-0.15187	-0.07105	0.012167	-0.23511	0.17768	-0.44259	-0.01766	0.210638
Stem Fresh Weight	0.194084	-0.0679	-0.16629	-0.0223	-0.02877	-0.29915	0.146712	-0.56378	0.211897	0.232506
Variance Explained (%)	72.4	11.4	3.3	3.1	2.6	1.8	1.4	1.2	0.6	0.5
Cumulative Variance (%)	72.4	83.8	87.1	90.2	92.8	94.6	96	97.2	97.8	98.3
