# Supplementary material for: Comprehensive phenomics and vegetative yield analysis of global kale (Brassica oleracea var. acephala) germplasm in controlled environment agriculture
Source: BMC Plant Biol. 2026 Feb 17;26:539. doi: 10.1186/s12870-026-08380-6 (PMC13014718; doi:10.1186/s12870-026-08380-6)
Supplement: Supplementary file 1 — Supplementary Material 1. [file 12870_2026_8380_MOESM1_ESM.zip › Supplementary Table 3.csv]

Name	Abbreviation	Mean	SD	Min	Max	CV	p.value	FDR	Significance	Heritability	Heritability SE	Missing Percentage	Imputation RMSE	Imputation Normalised RMSE (SD)	Imputation Normalised RMSE (mean)
Aspect Ratio	AR (No unit)	1.04	0.19	0.42	2.08	18.14	5.68E-75	4.94E-74	*	0.49	0.109979	7.9	0.16467211	0.866695316	0.158338567
Blade Area	BA (cm)	57.01	32.09	1.02	284.23	56.3	1.56E-62	6.76E-62	*	0.69	0.104614	51.33	2.95795034	0.092176701	0.051884763
Blade Convex Hull Area	BCHA (cm²)	63.46	34.31	1.16	303.45	54.07	4.02E-66	2.16E-65	*	0.75	0.09773	51.33	2.88508972	0.084088887	0.045463122
Blade Convex Hull Perimeter	BCHP (cm)	27.87	7.55	4.1	63.51	27.11	7.97E-63	3.75E-62	*	0.71	0.101915	51.33	0.64170867	0.084994526	0.023025069
Blade Convexity	BC (No unit)	0.7	0.09	0.28	0.98	13.24	2.75E-22	3.07E-22	*	0.42	0.108804	51.33	0.02954898	0.328322	0.042212829
Blade Dissection Index	BDI (No unit)	1.56	0.26	1.07	3.96	16.33	2.73E-20	2.99E-20	*	0.46	0.108348	51.33	0.16333112	0.628196615	0.104699436
Blade Ellipticalness Index	BEI (No unit)	0.93	0.07	0.35	2.1	7.23	5.21E-26	6.62E-26	*	0.3	0.108093	51.33	0.05477682	0.782526	0.058899806
Blade Length	BL (cm)	9.41	2.49	0.94	21.31	26.5	2.18E-61	8.22E-61	*	0.66	0.106238	51.33	0.68455703	0.274922502	0.072747825
Blade Normalised Difference of Margin Complexity	BNDMC (No unit)	0.18	0.07	0.01	0.57	37.12	6.22E-24	7.32E-24	*	0.47	0.107658	51.33	0.02054612	0.293516	0.114145111
Blade Perimeter	BP (cm)	40.56	13.54	4.69	165.45	33.38	4.59E-55	1.17E-54	*	0.65	0.104604	51.33	3.13661197	0.231655242	0.077332642
Blade Perimeter-Area Ratio	BPAR (cm-1)	0.83	0.36	0.31	4.58	42.96	1.18E-38	1.83E-38	*	0.46	0.119029	51.33	0.12500238	0.347228833	0.150605277
Blade Roundness Index	BRI (No unit)	0.86	0.03	0.64	0.96	3.84	2.02E-60	6.92E-60	*	0.17	0.117322	51.33	0.03060951	1.020317	0.035592453
Blade Solidity	BSOL (No unit)	0.92	0.02	0.77	0.98	2.5	1.37E-68	9.12E-68	*	0.23	0.123162	51.33	0.01905222	0.952611	0.020708935
Blade Width-Length Ratio	BWLR (No unit)	0.83	0.1	0.31	1.85	11.61	2.09E-39	3.32E-39	*	0.4	0.117105	51.33	0.06639305	0.6639305	0.079991627
Blade-Petiole Area Ratio	BPA (No unit)	21.77	8.14	2.09	86.16	37.38	1.46E-42	2.58E-42	*	0.21	0.110061	51.33	6.84834723	0.841320299	0.314577273
Blade-Petiole Length Ratio	BPL (No unit)	2.44	0.65	0.52	8.27	26.67	5.63E-29	7.48E-29	*	0.28	0.112187	51.33	0.44777377	0.688882723	0.18351384
Coverage	CV (No unit)	0.08	0.05	0	0.32	65.46	1.49E-72	1.20E-71	*	1	0.067898	7.9	0.016439	0.32878	0.2054875
DAS 14 Digital Biomass	DBM14 (cm³)	13.47	24.34	0	343.01	180.68	1.44E-25	1.77E-25	*	0.55	0.102881	50.21	9979.83738	410.0179696	740.8936437
DAS 14 Greenness	GR14 (No unit)	0.25	0.09	-0.02	0.42	36.1	5.14E-40	8.54E-40	*	0.6	0.101314	50.21	0.03803115	0.422568333	0.1521246
DAS 14 Height	HT14 (cm)	0.89	0.42	0	3.1	46.73	8.19E-44	1.57E-43	*	0.54	0.105833	50.21	1.54656495	3.6822975	1.737713427
DAS 14 Height Max	HM14 (cm)	1.3	0.58	0	3.67	44.24	1.88E-44	3.73E-44	*	0.63	0.103606	50.21	1.17953232	2.033676414	0.907332554
DAS 14 Hue	HUE14 (No unit)	103.1	30.15	19.69	309.82	29.24	2.38E-16	2.44E-16	*	0.43	0.104322	50.21	14.38019	0.476954892	0.13947808
DAS 14 Leaf Angle	LAN14 (◦)	46.39	5.52	6.14	69.19	11.9	3.47E-09	3.47E-09	*	0.4	0.129366	50.21	4.73541234	0.857864554	0.1020783
DAS 14 Leaf Area	LA14 (cm²)	10.71	16.28	0	155.33	151.97	2.47E-22	2.79E-22	*	0.53	0.103883	50.21	0.00460106	0.00028262	0.000429604
DAS 14 Leaf Area Index	LAI14 (No unit)	0.01	0.02	0	0.17	145.01	9.05E-17	9.55E-17	*	0.52	0.104701	50.21	269.025449	13451.27245	26902.5449
DAS 14 Leaf Area Proected	LAP14 (cm²)	8.52	12.78	0	117.54	150	1.92E-16	1.99E-16	*	0.56	0.102683	50.21	406.942606	31.84214444	47.76321667
DAS 14 Leaf Inclination	LI14 (No unit)	1.38	0.15	0.26	2.43	11.17	1.05E-16	1.10E-16	*	0.37	0.126038	50.21	0.1020077	0.680051333	0.073918623
DAS 14 Light Penetration Depth	LPD14 (cm)	0.71	0.36	0	2.88	50.75	8.41E-56	2.26E-55	*	0.69	0.096419	50.21	1.78380532	4.955014778	2.512401859
DAS 14 Normalised Difference Vegetation Index	NDVI14 (No unit)	0.47	0.14	0.02	0.7	30.12	4.22E-23	4.82E-23	*	0.51	0.113132	50.21	0.06374693	0.455335214	0.135631766
DAS 14 Normalised Pigment Chlorophyll Index	NPCI14 (No unit)	0.16	0.07	-0.11	0.41	42.58	1.05E-32	1.51E-32	*	0.53	0.104769	50.21	0.02721828	0.388832571	0.17011425
DAS 14 Plant Senescence Reflectance Index	PSRI14 (No unit)	0.07	0.04	-0.2	0.27	59.94	1.84E-26	2.36E-26	*	0.57	0.104755	50.21	0.02555597	0.63889925	0.365085286
DAS 21 Digital Biomass	DBM21 (cm³)	174.91	197.37	0	1615.58	112.84	9.81E-54	2.36E-53	*	0.6	0.107204	3.38	31762.9354	160.9309186	181.5958802
DAS 21 Greenness	GR21 (No unit)	0.26	0.09	-0.03	0.43	32.37	2.75E-77	3.88E-76	*	0.69	0.094582	3.38	0.03174143	0.352682556	0.122082423
DAS 21 Height	HT21 (cm)	2.9	1.36	0.01	8.21	46.84	4.53E-43	8.39E-43	*	0.68	0.10185	3.38	4.74615672	3.489821118	1.636605766
DAS 21 Height Max	HM21 (cm)	3.8	1.67	0	9.17	43.86	3.70E-37	5.65E-37	*	0.66	0.104386	3.38	3.72804873	2.232364509	0.981065455
DAS 21 Hue	HUE21 (No unit)	115.19	26.73	10.08	280.86	23.2	2.16E-32	3.05E-32	*	0.29	0.104143	3.38	9.49262309	0.355129932	0.082408396
DAS 21 Leaf Angle	LAN21 (◦)	41.38	5.48	5.07	68.49	13.25	9.23E-62	3.73E-61	*	0.6	0.100831	3.38	2.79641182	0.510294128	0.067578826
DAS 21 Leaf Area	LA21 (cm²)	48.11	40.21	0	251.27	83.59	6.36E-57	1.89E-56	*	0.5	0.110359	3.38	0.00396584	9.86E-05	8.24328E-05
DAS 21 Leaf Area Index	LAI21 (No unit)	0.05	0.04	0	0.28	83.74	1.23E-57	3.74E-57	*	0.47	0.110871	3.38	700.982311	17524.55778	14019.64622
DAS 21 Leaf Area Projected	LAP21 (cm²)	32.18	28.68	0	186.99	89.11	1.54E-60	5.42E-60	*	0.47	0.111033	3.38	427.953607	14.92167388	13.29874478
DAS 21 Leaf Inclination	LI21 (No unit)	1.53	0.23	0.29	8.9	15.2	4.58E-62	1.92E-61	*	0.62	0.098793	3.38	0.33601915	1.460952826	0.219620359
DAS 21 Light Penetration Depth	LPD21 (cm)	2.08	1.05	0	6.52	50.35	2.93E-36	4.42E-36	*	0.43	0.115928	3.38	5.28170889	5.030198943	2.53928312
DAS 21 Normalised Difference Vegetation Index	NDVI21 (No unit)	0.59	0.14	0.05	0.76	23.25	7.33E-39	1.15E-38	*	0.22	0.110829	3.38	0.06270317	0.447879786	0.106276559
DAS 21 Normalised Pigment Convex Hulllorophyll Ratio Index	NPCI21 (No unit)	0.09	0.06	-0.1	0.44	69.16	1.22E-53	2.87E-53	*	0.51	0.106333	3.38	0.0212787	0.354645	0.23643
DAS 21 Plant Senescence Reflectance Index	PSRI21 (No unit)	0.03	0.03	-0.21	0.31	105.06	1.93E-42	3.30E-42	*	0.42	0.109009	3.38	0.01049213	0.349737667	0.349737667
DAS 28 Digital Biomass	DBM28 (cm³)	1668.55	816.2	0.01	9415.1	48.92	4.36E-77	5.47E-76	*	0.63	0.10244	89.74	495287.845	606.8216675	296.8372809
DAS 28 Greenness	GR28 (No unit)	0.26	0.04	-0.02	0.46	13.89	3.52E-84	9.95E-83	*	0.67	0.098497	89.74	0.02663043	0.66576075	0.102424731
DAS 28 Height	HT28 (cm)	7.36	1.51	0.06	15.58	20.45	1.31E-62	5.94E-62	*	0.67	0.102959	89.74	10.2941919	6.817345629	1.398667378
DAS 28 Height Max	HM28 (cm)	9.41	2.05	0.11	17.89	21.77	2.02E-61	7.85E-61	*	0.6	0.108001	89.74	11.2323499	5.479195073	1.193660988
DAS 28 Hue	HUE28 (No unit)	113.97	6.48	8.37	205.71	5.69	2.45E-51	5.53E-51	*	0.33	0.11042	89.74	3.56178199	0.549657715	0.031251926
DAS 28 Leaf Angle	LAN28 (◦)	39.17	2.24	7.54	60.97	5.71	1.59E-80	2.99E-79	*	0.57	0.104398	89.74	1.48521438	0.663042134	0.03791714
DAS 28 Leaf Area	LA28 (cm²)	230.98	87.23	0.12	758.87	37.77	2.00E-77	3.23E-76	*	0.65	0.100459	89.74	0.03011221	0.000345205	0.000130367
DAS 28 Leaf Area Index	LAI28 (No unit)	0.25	0.12	0	0.84	48.17	2.04E-76	2.10E-75	*	0.61	0.104011	89.74	2097.05615	17475.46792	8388.2246
DAS 28 Leaf Area Projected	LAP28 (cm²)	140.01	62.36	0.06	527.58	44.54	3.94E-82	8.91E-81	*	0.59	0.10445	89.74	2970.30532	47.63157986	21.21495122
DAS 28 Leaf Inclination	LI28 (No unit)	1.6	0.08	0.5	1.92	5.1	2.22E-85	8.37E-84	*	0.71	0.095606	89.74	0.03357141	0.419642625	0.020982131
DAS 28 Light Penetration Depth	LPD28 (cm)	5.04	1.34	0.04	11.26	26.57	2.57E-56	7.26E-56	*	0.53	0.110484	89.74	8.36139016	6.239843403	1.659005984
DAS 28 Normalised Difference Vegetation Index	NDVI28 (No unit)	0.65	0.04	0.12	0.73	5.63	1.12E-24	1.33E-24	*	0.31	0.110811	89.74	0.03252426	0.8131065	0.050037323
DAS 28 Normalised Pigment Convex Hulllorophyll Ratio Index	NPCI28 (No unit)	0.06	0.03	-0.07	0.41	52.15	4.64E-55	1.17E-54	*	0.43	0.113792	89.74	0.01000415	0.333471667	0.166735833
DAS 28 Plant Senescence Reflectance Index	PSRI28 (No unit)	0.02	0.01	-0.11	0.15	76.73	1.31E-53	3.01E-53	*	0.31	0.115639	89.74	0.01282376	1.282376	0.641188
Equivalent Diameter	ED (Pixels)	939.33	358.31	166.28	2227.83	38.15	1.71E-67	1.02E-66	*	1	0.069578	7.9	26.5334599	0.074051687	0.028247219
Extent	EX (Pixels)	0.43	0.06	0.19	0.66	14.5	4.70E-112	2.70E-110	*	0.68	0.094125	7.9	0.02907413	0.484568833	0.067614256
Leaf Number	LN (No unit)	10.94	2.81	4	36	25.68	9.33E-34	1.35E-33	*	0.69	0.099685	51.03	2.44721121	0.870893669	0.223693895
Leafing Intensity	LINT (g-1)	312.92	538.22	20.27	11000	172	1.47E-69	1.04E-68	*	0.45	0.111221	51.54	605.233196	1.124508929	1.934146734
Main Axe	MA (Pixels)	1408.77	506.57	230.98	4031	35.96	4.73E-68	2.97E-67	*	1	0.066513	7.9	80.131815	0.158185078	0.056880694
Root Area	RA (cm²)	44.34	23.03	3.47	282.54	51.95	1.93E-42	3.30E-42	*	0.46	0.113914	51.23	12.6598696	0.549712097	0.285518033
Root Convex Hull Area	RCHA (cm²)	136.19	56.34	7.61	475.79	41.37	1.10E-31	1.51E-31	*	0.56	0.105984	51.23	22.541511	0.400097817	0.16551517
Root Convex Hull Perimeter	RCHP (cm)	53.83	9.49	11.92	91.96	17.63	1.54E-26	2.00E-26	*	0.35	0.117866	51.23	5.96789375	0.628861301	0.110865572
Root Convexity	RC (No unit)	0.6	0.09	0.28	0.93	15.56	1.74E-18	1.89E-18	*	0.18	0.116283	51.23	0.09358038	1.039782	0.1559673
Root Dry Weight	RDW (g)	0.34	0.2	0.01	2.27	59.67	6.15E-56	1.69E-55	*	0.76	0.091985	51.59	0.087	0.435	0.255882353
Root Length	RL (cm)	33.03	8.19	4.74	84.27	24.78	3.95E-25	4.75E-25	*	0.52	0.1072	51.23	4.22643166	0.516047822	0.127957362
Root Length-Leaf Area Ratio	RLLA (cm-1)	0.78	1.02	0.07	22.29	129.77	5.69E-45	1.15E-44	*	0.5	0.115833	51.38	0.46547451	0.456347559	0.596762192
Root Perimeter	RP (cm)	89.18	23.43	19.76	251.19	26.27	1.78E-25	2.16E-25	*	0.47	0.113893	51.23	17.6547868	0.753512027	0.197968006
Root Perimeter-Area Ratio	RPAR (cm-1)	2.61	1.43	0.57	13.02	54.83	2.69E-29	3.67E-29	*	0.37	0.112543	51.23	0.82548231	0.577260357	0.316276747
Root Shoot Ratio	RSR (No unit)	0.02	0.01	0	0.19	34.43	6.83E-17	7.28E-17	*	0.3	0.114973	51.59	0.00450895	0.450895	0.2254475
Root Solidity	RSOL (No unit)	0.34	0.11	0.07	0.86	31.48	3.28E-14	3.31E-14	*	0.26	0.112885	51.23	0.08160571	0.741870091	0.240016794
Root Width	RW (cm)	4	1.66	0.28	16.13	41.4	3.18E-29	4.28E-29	*	0.38	0.109622	51.23	1.09337403	0.658659054	0.273343508
Root Width-Length Ratio	RWL (No unit)	0.13	0.07	0.01	0.91	50.93	1.58E-15	1.61E-15	*	0.25	0.107515	51.23	0.03362763	0.480394714	0.258674077
Root-Stem Ratio	RST (No unit)	6.39	4.88	0.24	106.86	76.35	1.32E-25	1.64E-25	*	0.3	0.119783	52.05	6.36843729	1.305007641	0.996625554
Secondary Axe	SA (Pixels)	1010.88	403.71	166.24	3023	39.94	2.23E-49	4.86E-49	*	1	0.066067	7.9	60.0544108	0.148756312	0.059408051
Solidity	SL (No unit)	0.63	0.08	0.26	0.84	13	8.30E-128	9.40E-126	*	0.69	0.09303	7.9	0.03283943	0.410492875	0.052126079
Specific Leaf Area	SLA (cm²)	60.26	33.09	1.05	290.75	54.91	8.68E-64	4.46E-63	*	0.72	0.101121	51.33	5.40553419	0.163358543	0.089703521
Specific Leaf Convex Hull Area	SLCHA (cm²)	74.91	39.01	1.28	332.4	52.08	1.29E-56	3.73E-56	*	0.66	0.104794	51.33	4.14327267	0.106210527	0.055310008
Specific Leaf Convex Hull Perimeter	SLCHP (cm)	33.1	8.27	4.63	69.67	24.98	3.31E-55	8.71E-55	*	0.65	0.106942	51.33	1.27159848	0.153760397	0.038416873
Specific Leaf Convexity	SLC (No unit)	0.65	0.09	0.27	0.93	13.03	3.14E-21	3.48E-21	*	0.38	0.108401	51.33	0.02951501	0.327944556	0.045407708
Specific Leaf Dissection Index	SLDI (No unit)	1.97	0.3	1.2	4.31	15.32	2.49E-18	2.68E-18	*	0.4	0.109398	51.33	0.1914722	0.638240667	0.09719401
Specific Leaf Ellipticalness Index	SLEI (No unit)	0.69	0.05	0.38	0.94	7.33	4.56E-44	8.88E-44	*	0.35	0.11453	51.33	0.03333001	0.6666002	0.048304362
Specific Leaf Length	SLL (cm)	13.4	3.27	1.98	27.79	24.42	2.68E-54	6.58E-54	*	0.61	0.109512	51.33	0.75998246	0.232410538	0.056715109
Specific Leaf Normalised Difference of Margin Complexity	SLNDMC (No unit)	0.21	0.06	0.04	0.58	29.63	1.08E-23	1.24E-23	*	0.43	0.106994	51.33	0.0230485	0.384141667	0.109754762
Specific Leaf Perimeter	SLP (cm)	53.16	16.04	5.48	182.29	30.17	6.01E-48	1.26E-47	*	0.66	0.101848	51.33	4.83248606	0.301277186	0.090904553
Specific Leaf Perimeter-Area Ratio	SLPAR (cm-1)	1.05	0.5	0.32	8.44	47.56	1.40E-39	2.27E-39	*	0.49	0.11707	51.33	0.13515806	0.27031612	0.128721962
Specific Leaf Roundness Index	SLRI (No unit)	0.64	0.07	0.28	0.92	10.88	9.52E-59	3.07E-58	*	0.43	0.114925	51.33	0.03599573	0.514224714	0.056243328
Specific Leaf Solidity	SLSOL (No unit)	0.8	0.04	0.49	0.96	5.6	1.08E-35	1.59E-35	*	0.25	0.120134	51.33	0.02508054	0.6270135	0.031350675
Specific Leaf Width	SLW (cm)	7.84	2.23	0.91	17.74	28.4	1.92E-66	1.09E-65	*	0.77	0.09489	51.33	0.37653917	0.168851646	0.048027955
Specific Leaf Width Length Ratio	SLLWL (No unit)	0.59	0.07	0.33	0.92	12.1	1.00E-46	2.05E-46	*	0.48	0.121295	51.33	0.04138967	0.591281	0.070151983
Specific Petiole Area	SPA (cm²)	2.97	1.48	0.05	22.74	49.8	9.87E-36	1.47E-35	*	0.42	0.116209	51.33	0.73584587	0.497193155	0.247759552
Specific Petiole Length	SPL (cm)	4.19	1.15	0.43	12.1	27.46	9.23E-26	1.16E-25	*	0.44	0.114158	51.33	0.63264395	0.550125174	0.15098901
Specific Petiole Width	SPW (cm)	0.68	0.24	0.11	4.21	35.4	9.93E-43	1.78E-42	*	0.38	0.117174	51.33	0.18359072	0.764961333	0.269986353
Specific Root Area	SRA (cm²/g)	180.62	136.65	17.13	4493.44	75.66	9.16E-27	1.20E-26	*	0.21	0.119967	51.74	417.502403	3.055268225	2.311495975
Specific Root Length	SRL (cm/g)	173.22	229.28	10.7	3678.17	132.37	4.49E-41	7.58E-41	*	0.55	0.113242	51.74	133.401116	0.581826221	0.770125367
Stem Area	STA (cm²)	1.9	1.03	0.11	10.89	54.33	1.73E-50	3.84E-50	*	0.35	0.114123	51.44	0.43876613	0.425986534	0.230929542
Stem Convex Hull Area	STCHA (cm²)	2.37	1.28	0.14	15.74	53.93	1.82E-63	8.95E-63	*	0.46	0.115708	51.44	0.32689244	0.255384719	0.1379293
Stem Convex Hull Perimeter	STCHP (cm)	6.19	1.65	1.64	17.33	26.63	9.39E-43	1.71E-42	*	0.34	0.115602	51.44	0.66054382	0.400329588	0.106711441
Stem Diameter	STD (cm)	1.08	0.29	0.22	2.83	26.69	1.13E-59	3.76E-59	*	0.47	0.11985	51.44	0.18446104	0.636072552	0.170797259
Stem Dry Weight	SDW (g)	0.06	0.04	0	0.44	66.98	2.71E-75	2.55E-74	*	0.63	0.105137	51.54	0.01629359	0.40733975	0.271559833
Stem Fresh Weight	SFW (g)	0.63	0.48	0	5.84	76.68	1.24E-76	1.40E-75	*	0.59	0.107896	51.03	0.19259515	0.401239896	0.305706587
Stem Length	STL (cm)	2.57	0.74	0.6	7.96	28.67	6.17E-58	1.94E-57	*	0.47	0.113892	51.44	0.43826102	0.592244622	0.17052958
Stem Length-Diameter Ratio	SLD (No unit)	2.39	0.6	1.08	8.53	25.02	1.12E-39	1.84E-39	*	0.44	0.113317	51.44	0.47724689	0.795411483	0.199684891
Stem Perimeter	STP (cm)	8.61	2.89	1.65	28.88	33.54	2.36E-61	8.60E-61	*	0.51	0.108102	51.44	1.4958477	0.51759436	0.173733763
Stem Perimeter-Area Ratio	SPAR (cm-1)	5.33	2.29	1.62	25.67	42.98	8.78E-24	1.02E-23	*	0.14	0.105765	51.44	2.07357761	0.905492406	0.389038951
Stem Water Content	SWC (g)	88.05	5.32	11.69	99.4	6.04	9.65E-32	1.35E-31	*	0.3	0.118504	51.54	6.42561254	1.207821906	0.07297686
Surface	SF (Pixels)	819660.6	584540.7	22519.33	3898122	71.31	3.59E-71	2.71E-70	*	1	0.06694	7.9	31295.0562	0.053537857	0.038180506
Total Fresh Weight	TFW (g)	23.14	19.19	0.54	139.78	82.93	2.65E-49	5.64E-49	*	0.95	0.069633	0	5.3555715	0.279081371	0.231442156
Unit leaf number	ULN (cm-1)	4.96	1.79	1.06	16.72	36.14	3.50E-43	6.60E-43	*	0.57	0.10386	51.44	1.12286939	0.627301335	0.226384958
