# Supplementary material for: Comprehensive phenomics and vegetative yield analysis of global kale (Brassica oleracea var. acephala) germplasm in controlled environment agriculture
Source: BMC Plant Biol. 2026 Feb 17;26:539. doi: 10.1186/s12870-026-08380-6 (PMC13014718; doi:10.1186/s12870-026-08380-6)
Supplement: Supplementary file 1 — Supplementary Material 1. [file 12870_2026_8380_MOESM1_ESM.zip › Supplementary Table 2.csv]

Name	Unit	Phenotyping Method	Phenotyping Day	Formula	Abbreviation	Definition	Definition	References
Blade Convexity	No unit	Derivative	DAS 28	Convex Hull Perimeter / Perimeter	BC	Ratio of convex hull perimeter to perimeter	The lower the value, the greater the number of marginal incisions.	Rupp, A. I. K. S., & Gruber, P. (2019). Biomimetic Groundwork for Thermal Exchange Structures Inspired by Plant Leaf Design. Biomimetics, 4(4), 75. https://doi.org/10.3390/biomimetics4040075
Blade Dissection Index	No unit	Derivative	DAS 28	Perimeter / 2 √(π x Area)	BDI	Ratio of perimeter to twice the square root of area	The lower the value, the smoother the margin.	Li, Y., B.K. Quinn, Ü. Niinemets, J. Schrader, J. Gielis, M. Liu and P. Shi. (2022). Ellipticalness index – a simple measure of the complexity of oval leaf shape. Pak. J. Bot., 54(6): DOI: http://dx.doi.org/10.30848/PJB2022-6(44)
Blade Ellipticalness Index	No unit	Derivative	DAS 28	Area / [(π /4) x Length x Width]	BEI	Ratio of area to the product of length and width	The higher the value, the more elliptical the shape.	Li, Y., B.K. Quinn, Ü. Niinemets, J. Schrader, J. Gielis, M. Liu and P. Shi. (2022). Ellipticalness index – a simple measure of the complexity of oval leaf shape. Pak. J. Bot., 54(6): DOI: http://dx.doi.org/10.30848/PJB2022-6(44)
Blade Normalised Difference of Margin Complexity	No unit	Derivative	DAS 28	(Perimeter - Convex Hull Perimeter) / (Perimeter + Convex Hull Perimeter)	BNDMC	Ratio of the perimeter to CH perimeter difference to its sum.	The lower the value, the lower the degree of marginal serration and dissection.	Leigh, A., Sevanto, S., Close, J. D., and Nicotra, A. B. (2017) The influence of leaf size and shape on leaf thermal dynamics: does theory hold up under natural conditions?. Plant, Cell & Environment, 40: 237–248. doi: 10.1111/pce.12857.
Blade Perimeter-Area Ratio	cm-1	Derivative	DAS 28	Perimeter / Area	BPAR	Ratio of perimeter to area	Indicator of organ complexity and architecture	Backhaus, A., Kuwabara, A., Bauch, M., Monk, N., Sanguinetti, G. and Fleming, A. (2010), leafprocessor: a new leaf phenotyping tool using contour bending energy and shape cluster analysis. New Phytologist, 187: 251-261. https://doi.org/10.1111/j.1469-8137.2010.03266.x
Blade Roundness Index	No unit	Derivative	DAS 28	(4 x π x Area) / Convex Hull Perimeter²	BRI	Ratio of area to the square of convex hull	The higher the value, the greater the circularity of a shape’s overall spread.	Rupp, A. I. K. S., & Gruber, P. (2019). Biomimetic Groundwork for Thermal Exchange Structures Inspired by Plant Leaf Design. Biomimetics, 4(4), 75. https://doi.org/10.3390/biomimetics4040075
Blade Solidity	No unit	Derivative	DAS 28	Area / Convex Hull Area	BSOL	Ratio of area to convex hull area	The lower the value, the greater the depth of marginal incisions.	Rupp, A. I. K. S., & Gruber, P. (2019). Biomimetic Groundwork for Thermal Exchange Structures Inspired by Plant Leaf Design. Biomimetics, 4(4), 75. https://doi.org/10.3390/biomimetics4040075
Blade Width-Length Ratio	No unit	Derivative	DAS 28	Width / Length	BWLR	Aspect ratio of width to length	Indicator of leaf fractal and venation patterns.	Shi, P., Yu, K., Niinemets, Ü., & Gielis, J. (2021). Can Leaf Shape be Represented by the Ratio of Leaf Width to Length? Evidence from Nine Species of Magnolia and Michelia (Magnoliaceae). Forests, 12(1), 41. https://doi.org/10.3390/f12010041
Blade-Petiole Area Ratio	No unit	Derivative	DAS 28	Blade area / Petiole area	BPA	Ratio of blade to petiole area	The smaller the ratio, the greater the area of the petiole relative to the leaf	-
Blade-Petiole Length Ratio	No unit	Derivative	DAS 28	Blade length / Petiole length	BPL	Ratio of blade to petiole length	The smaller the ratio, the greater the length of the petiole relative to the leaf	-
Leafing Intensity	g-1	Derivative	DAS 28	Leaf number / Stem Dry Weight	LINT	Ratio of leaf number to stem dry weight	Indicator of trade-off between leaf area and leafing intensity	Xiang, S., Liu, Y., Fang, F., Wu, N., & Sun, S. (2009). Stem Architectural Effect on Leaf Size, Leaf Number, and Leaf Mass Fraction in Plant Twigs of Woody Species. International Journal of Plant Sciences, 170(8), 999–1008. https://doi.org/10.1086/605114
Root Convexity	No unit	Derivative	DAS 28	Convex Hull Perimeter / Perimeter	RC	Ratio of convex hull perimeter to perimeter	The lower the value, the greater the number of marginal incisions.	Rupp, A. I. K. S., & Gruber, P. (2019). Biomimetic Groundwork for Thermal Exchange Structures Inspired by Plant Leaf Design. Biomimetics, 4(4), 75. https://doi.org/10.3390/biomimetics4040075
Root Length-Leaf Area Ratio	cm-1	Derivative	DAS 28	Root length / Leaf Area	RLLA	Ratio of root length to leaf area	Indicator of trade-off between root system and leaf area	Comas LH, Becker SR, Cruz VMV, Byrne PF and Dierig DA (2013) Root traits contributing to plant productivity under drought. Front. Plant Sci. 4:442. doi: 10.3389/fpls.2013.00442
Root Perimeter-Area Ratio	cm-1	Derivative	DAS 28	Perimeter / Area	RPAR	Ratio of perimeter to area	Indicator of organ complexity and architecture	Backhaus, A., Kuwabara, A., Bauch, M., Monk, N., Sanguinetti, G. and Fleming, A. (2010), leafprocessor: a new leaf phenotyping tool using contour bending energy and shape cluster analysis. New Phytologist, 187: 251-261. https://doi.org/10.1111/j.1469-8137.2010.03266.x
Root Shoot Ratio	No unit	Derivative	DAS 28	Root dry weight / Total fresh weight	RSR	Ratio of root dry weight to total fresh weight	Indicator of plant drought stress response	Monk, C. (1966). Ecological importance of root/shoot ratios. Bulletin of the Torrey Botanical Club, 402-406.
Root Solidity	No unit	Derivative	DAS 28	Area / Convex Hull Area	RSOL	Ratio of area to convex hull area	The lower the value, the greater the depth of marginal incisions.	Rupp, A. I. K. S., & Gruber, P. (2019). Biomimetic Groundwork for Thermal Exchange Structures Inspired by Plant Leaf Design. Biomimetics, 4(4), 75. https://doi.org/10.3390/biomimetics4040075
Root Width-Length Ratio	No unit	Derivative	DAS 28	Length / Diameter	RWL	Aspect ratio of width to length	Indicator of apical dominance over lateral growth.	Shi, P., Yu, K., Niinemets, Ü., & Gielis, J. (2021). Can Leaf Shape be Represented by the Ratio of Leaf Width to Length? Evidence from Nine Species of Magnolia and Michelia (Magnoliaceae). Forests, 12(1), 41. https://doi.org/10.3390/f12010041
Root-Stem Ratio	No unit	Derivative	DAS 28	Root dry weight / Stem dry weight	RST	Ratio of root dry weight to stem dry weight	Indicator of plant drought stress response	Monk, C. (1966). Ecological importance of root/shoot ratios. Bulletin of the Torrey Botanical Club, 402-406.
Specific Leaf Convexity	No unit	Derivative	DAS 28	Convex Hull Perimeter / Perimeter	SLC	Ratio of convex hull perimeter to perimeter	The lower the value, the greater the number of marginal incisions.	Rupp, A. I. K. S., & Gruber, P. (2019). Biomimetic Groundwork for Thermal Exchange Structures Inspired by Plant Leaf Design. Biomimetics, 4(4), 75. https://doi.org/10.3390/biomimetics4040075
Specific Leaf Dissection Index	No unit	Derivative	DAS 28	Perimeter / 2 √(π x Area)	SLDI	Ratio of perimeter to twice the square root of area	The lower the value, the smoother the margin.	Li, Y., B.K. Quinn, Ü. Niinemets, J. Schrader, J. Gielis, M. Liu and P. Shi. (2022). Ellipticalness index – a simple measure of the complexity of oval leaf shape. Pak. J. Bot., 54(6): DOI: http://dx.doi.org/10.30848/PJB2022-6(44)
Specific Leaf Ellipticalness Index	No unit	Derivative	DAS 28	Area / [(π /4) x Length x Width]	SLEI	Ratio of area to the product of length and width	The higher the value, the more elliptical the shape.	Li, Y., B.K. Quinn, Ü. Niinemets, J. Schrader, J. Gielis, M. Liu and P. Shi. (2022). Ellipticalness index – a simple measure of the complexity of oval leaf shape. Pak. J. Bot., 54(6): DOI: http://dx.doi.org/10.30848/PJB2022-6(44)
Specific Leaf Normalised Difference of Margin Complexity	No unit	Derivative	DAS 28	(Perimeter - Convex Hull Perimeter) / (Perimeter + Convex Hull Perimeter)	SLNDMC	Ratio of the perimeter to CH perimeter difference to its sum.	The lower the value, the lower the degree of marginal serration and dissection.	Leigh, A., Sevanto, S., Close, J. D., and Nicotra, A. B. (2017) The influence of leaf size and shape on leaf thermal dynamics: does theory hold up under natural conditions?. Plant, Cell & Environment, 40: 237–248. doi: 10.1111/pce.12857.
Specific Leaf Perimeter-Area Ratio	cm-1	Derivative	DAS 28	Perimeter / Area	SLPAR	Ratio of perimeter to area	Indicator of organ complexity and architecture	Backhaus, A., Kuwabara, A., Bauch, M., Monk, N., Sanguinetti, G. and Fleming, A. (2010), leafprocessor: a new leaf phenotyping tool using contour bending energy and shape cluster analysis. New Phytologist, 187: 251-261. https://doi.org/10.1111/j.1469-8137.2010.03266.x
Specific Leaf Roundness Index	No unit	Derivative	DAS 28	(4 x π x Area) / Convex Hull Perimeter²	SLRI	Ratio of area to the square of convex hull	The higher the value, the greater the circularity of a shape’s overall spread.	Rupp, A. I. K. S., & Gruber, P. (2019). Biomimetic Groundwork for Thermal Exchange Structures Inspired by Plant Leaf Design. Biomimetics, 4(4), 75. https://doi.org/10.3390/biomimetics4040075
Specific Leaf Solidity	No unit	Derivative	DAS 28	Area / Convex Hull Area	SLSOL	Ratio of area to convex hull area	The lower the value, the greater the depth of marginal incisions.	Rupp, A. I. K. S., & Gruber, P. (2019). Biomimetic Groundwork for Thermal Exchange Structures Inspired by Plant Leaf Design. Biomimetics, 4(4), 75. https://doi.org/10.3390/biomimetics4040075
Specific Leaf Width Length Ratio	No unit	Derivative	DAS 28	Width / Length	SLLWL	Aspect ratio of width to length	Indicator of leaf fractal and venation patterns.	Shi, P., Yu, K., Niinemets, Ü., & Gielis, J. (2021). Can Leaf Shape be Represented by the Ratio of Leaf Width to Length? Evidence from Nine Species of Magnolia and Michelia (Magnoliaceae). Forests, 12(1), 41. https://doi.org/10.3390/f12010041
Specific Root Area	cm²/g	Derivative	DAS 28	Root Area / Root Dry Weight	SRA	Ratio of root area per unit root dry weight	The higher the SRA, the higher the absorption efficiency	Lõhmus, K., Oja, T. & Lasn, R. (1989). Specific root area: A soil characteristic. Plant Soil 119, 245–249. https://doi.org/10.1007/BF02370415
Specific Root Length	cm/g	Derivative	DAS 28	Root Length / Root Dry Weight	SRL	Ratio of root length per unit root dry weight	Indicator of root thickness, nutrient uptake and water stress response. The higher the SRL, the higher the productivity under water stress	Comas LH, Becker SR, Cruz VMV, Byrne PF and Dierig DA (2013) Root traits contributing to plant productivity under drought. Front. Plant Sci. 4:442. doi: 10.3389/fpls.2013.00442
Stem Length-Diameter Ratio	No unit	Derivative	DAS 28	Stem length / stem diameter	SLD	Aspect ratio of length to diameter	Indicator of apical dominance over lateral growth.	Shi, P., Yu, K., Niinemets, Ü., & Gielis, J. (2021). Can Leaf Shape be Represented by the Ratio of Leaf Width to Length? Evidence from Nine Species of Magnolia and Michelia (Magnoliaceae). Forests, 12(1), 41. https://doi.org/10.3390/f12010041
Stem Perimeter-Area Ratio	cm-1	Derivative	DAS 28	Perimeter / Area	SPAR	Ratio of perimeter to area	Indicator of organ complexity and architecture	Backhaus, A., Kuwabara, A., Bauch, M., Monk, N., Sanguinetti, G. and Fleming, A. (2010), leafprocessor: a new leaf phenotyping tool using contour bending energy and shape cluster analysis. New Phytologist, 187: 251-261. https://doi.org/10.1111/j.1469-8137.2010.03266.x
Stem Water Content	g	Derivative	DAS 28	Stem fresh weight - stem dry weight	SWC	Difference between fresh and dry weight	Indicator of overall water content present in organ	-
Unit leaf number	cm-1	Derivative	DAS 28	Leaf number / Stem length	ULN	Ratio of leaf number to stem length	Indicator of trade-off between leaf and stem biomass allocation	Xiang, S., Liu, Y., Fang, F., Wu, N., & Sun, S. (2009). Stem Architectural Effect on Leaf Size, Leaf Number, and Leaf Mass Fraction in Plant Twigs of Woody Species. International Journal of Plant Sciences, 170(8), 999–1008. https://doi.org/10.1086/605114
Aspect Ratio	No unit	EasyPCC	DAS 21	-	AR	Proportional relationship between the plant canopy’s width and height.	Related to the regularity of the plant canopy.	Guo, W., Zheng, B., Duan, T., Fukatsu, T., Chapman, S., & Ninomiya, S. (2017). EasyPCC: Benchmark Datasets and Tools for High-Throughput Measurement of the Plant Canopy Coverage Ratio under Field Conditions. Sensors, 17(4), 798. https://doi.org/10.3390/s17040798
Coverage	No unit	EasyPCC	DAS 21	-	CV	Canopy coverage of leaf over the area captured.	Related to photosynthetic activity and efficiency, ranges from 0 to 1. 1 represents an area of ground with complete leaf coverage.	Guo, W., Zheng, B., Duan, T., Fukatsu, T., Chapman, S., & Ninomiya, S. (2017). EasyPCC: Benchmark Datasets and Tools for High-Throughput Measurement of the Plant Canopy Coverage Ratio under Field Conditions. Sensors, 17(4), 798. https://doi.org/10.3390/s17040799
Equivalent Diameter	Pixels	EasyPCC	DAS 21	-	ED	Diameter of a circle drawn around the plant canopy.	Related to the dimensions of the plant canopy described as a solid shape.	Guo, W., Zheng, B., Duan, T., Fukatsu, T., Chapman, S., & Ninomiya, S. (2017). EasyPCC: Benchmark Datasets and Tools for High-Throughput Measurement of the Plant Canopy Coverage Ratio under Field Conditions. Sensors, 17(4), 798. https://doi.org/10.3390/s17040800
Extent	Pixels	EasyPCC	DAS 21	-	EX	Area of the leaf divided by the area of its bounding rectangle.	Related to the coverage of the plant; a proxy for light-use efficiency of the plant canopy.	Guo, W., Zheng, B., Duan, T., Fukatsu, T., Chapman, S., & Ninomiya, S. (2017). EasyPCC: Benchmark Datasets and Tools for High-Throughput Measurement of the Plant Canopy Coverage Ratio under Field Conditions. Sensors, 17(4), 798. https://doi.org/10.3390/s17040801
Main Axe	Pixels	EasyPCC	DAS 21	-	MA	The largest axis across the plant canopy.	Related to the dimensions of the plant canopy described as a solid shape.	Guo, W., Zheng, B., Duan, T., Fukatsu, T., Chapman, S., & Ninomiya, S. (2017). EasyPCC: Benchmark Datasets and Tools for High-Throughput Measurement of the Plant Canopy Coverage Ratio under Field Conditions. Sensors, 17(4), 798. https://doi.org/10.3390/s17040802
Secondary Axe	Pixels	EasyPCC	DAS21	-	SA	The perpendicular axis to the main axe.	Related to the dimensions of the plant canopy described as a solid shape.	Guo, W., Zheng, B., Duan, T., Fukatsu, T., Chapman, S., & Ninomiya, S. (2017). EasyPCC: Benchmark Datasets and Tools for High-Throughput Measurement of the Plant Canopy Coverage Ratio under Field Conditions. Sensors, 17(4), 798. https://doi.org/10.3390/s17040803
Solidity	No unit	EasyPCC	DAS 21	-	SL	Area of the image object divided by the area of its convex hull.	Related to the coverage of the plant; a proxy for light-use efficiency of the plant canopy.	Guo, W., Zheng, B., Duan, T., Fukatsu, T., Chapman, S., & Ninomiya, S. (2017). EasyPCC: Benchmark Datasets and Tools for High-Throughput Measurement of the Plant Canopy Coverage Ratio under Field Conditions. Sensors, 17(4), 798. https://doi.org/10.3390/s17040804
Surface	Pixels	EasyPCC	DAS 21	-	SF	Number of pixels that comprise area covered by leaf.	Proxy for plant leaf growth architecture. The larger the value, the more ground covered by plant leaf foliage.	Guo, W., Zheng, B., Duan, T., Fukatsu, T., Chapman, S., & Ninomiya, S. (2017). EasyPCC: Benchmark Datasets and Tools for High-Throughput Measurement of the Plant Canopy Coverage Ratio under Field Conditions. Sensors, 17(4), 798. https://doi.org/10.3390/s17040805
Blade Area	cm	ImageJ	DAS 28	-	BA	Total 2D area of leaf blade.	Primary indicator of organ size	-
Blade Convex Hull Area	cm²	ImageJ	DAS 28	-	BCHA	Smallest area of the convex polygon enclosing the leaf blade	Primary indicator of organ size	-
Blade Convex Hull Perimeter	cm	ImageJ	DAS 28	-	BCHP	Perimeter of the convex polygon enclosing the leaf blade	Primary indicator of organ size	-
Blade Length	cm	ImageJ	DAS 28	-	BL	Length of leaf blade measured based on maximum Feret diameter.	Primary indicator of organ size	-
Blade Perimeter	cm	ImageJ	DAS 28	-	BP	Perimeter of the area enclosing the leaf blade	Primary indicator of organ size	-
Root Area	cm²	ImageJ	DAS 28	-	RA	Total 2D area of root system.	Primary indicator of organ size	-
Root Convex Hull Area	cm²	ImageJ	DAS 28	-	RCHA	Smallest area of the convex polygon enclosing the root system	Primary indicator of organ size	-
Root Convex Hull Perimeter	cm	ImageJ	DAS 28	-	RCHP	Perimeter of the convex polygon enclosing the root system.	Primary indicator of organ size	-
Root Length	cm	ImageJ	DAS 28	-	RL	Length of root system measured based on maximum Feret diameter.	Indicator of root apical meristematic growth	-
Root Perimeter	cm	ImageJ	DAS 28	-	RP	Perimeter of the area enclosing the root system.	Primary indicator of organ size	-
Root Width	cm	ImageJ	DAS 28	-	RW	Width of root measured based on maximum Feret diameter.	Primary indicator of organ size	-
Specific Leaf Area	cm²	ImageJ	DAS 28	-	SLA	Total 2D area of specific leaf.	Primary indicator of organ size	-
Specific Leaf Convex Hull Area	cm²	ImageJ	DAS 28	-	SLCHA	Smallest area of the convex polygon enclosing the specific leaf	Primary indicator of organ size	-
Specific Leaf Convex Hull Perimeter	cm	ImageJ	DAS 28	-	SLCHP	Perimeter of the convex polygon enclosing the specific leaf.	Primary indicator of organ size	-
Specific Leaf Length	cm	ImageJ	DAS 28	-	SLL	Length of leaf measured based on maximum Feret diameter.	Primary indicator of organ size	-
Specific Leaf Perimeter	cm	ImageJ	DAS 28	-	SLP	Perimeter of the area enclosing the specific leaf.	Primary indicator of organ size	-
Specific Leaf Width	cm	ImageJ	DAS 28	-	SLW	Width of specific leaf measured based on maximum Feret diameter.	Primary indicator of organ size	-
Specific Petiole Area	cm²	ImageJ	DAS 28	-	SPA	Total 2D area of leaf petiole.	Primary indicator of organ size	-
Specific Petiole Length	cm	ImageJ	DAS 28	-	SPL	Length of leaf petiole measured based on maximum Feret diameter.	Primary indicator of organ size	-
Specific Petiole Width	cm	ImageJ	DAS 28	-	SPW	Width of leaf petiole measured based on maximum Feret diameter.	Primary indicator of organ size	-
Stem Area	cm²	ImageJ	DAS 28	-	STA	Total 2D area of stem area	Primary indicator of organ size	-
Stem Convex Hull Area	cm²	ImageJ	DAS 28	-	STCHA	Smallest area of the convex polygon enclosing the stem	Primary indicator of organ size	-
Stem Convex Hull Perimeter	cm	ImageJ	DAS 28	-	STCHP	Perimeter of the convex polygon enclosing the stem.	Primary indicator of organ size	-
Stem Diameter	cm	ImageJ	DAS 28	-	STD	Diameter of stem measured based on maximum Feret diameter.	Primary indicator of organ size	-
Stem Length	cm	ImageJ	DAS 28	-	STL	Length of stem measured based on maximum Feret diameter.	Indicator of shoot apical meristematic growth	-
Stem Perimeter	cm	ImageJ	DAS 28	-	STP	Perimeter of the area enclosing the stem.	Primary indicator of organ size	-
Leaf Number	No unit	Manual	DAS 28	-	LN	Number of developed leaves.	Related to the plant productivity.	-
Root Dry Weight	g	Manual	DAS 28	-	RDW	Dry weight of entire root system.	Indicator of dry biomass allocated to the root system.	-
Stem Dry Weight	g	Manual	DAS 28	-	SDW	Dry weight of stem after removing leaves.	Indicator of dry biomass allocated to the stem.	-
Stem Fresh Weight	g	Manual	DAS 28	-	SFW	Fresh weight of stem after removing leaves.	Indicator of fresh biomass allocated to the stem.	-
Total Fresh Weight	g	Manual	DAS 28	-	TFW	Above ground plant weight measured at 28 days after sowing.	Proxy for plant productivity, larger values indicate higher yield.	Phenospex HortControl, see https://phenospex.helpdocs.com/plant-parameters/planteye-parameters
DAS 14 Digital Biomass	cm³	PlantEye	DAS 14	-	DBM14	Digital yield of above ground plant mass in cm³.	Proxy for plant productivity, larger values indicate higher yield.	Phenospex HortControl, see https://phenospex.helpdocs.com/plant-parameters/planteye-parameters
DAS 14 Greenness	No unit	PlantEye	DAS 14	-	GR14	The average greenness of the plant in relation to red and blue reflectance.	Related to an estimation of overall plant color and health, ranges from -1 to 1.	Phenospex HortControl, see https://phenospex.helpdocs.com/plant-parameters/planteye-parameters
DAS 14 Height	cm	PlantEye	DAS 14	-	HT14	Above ground height of plant as calculated by the average of the top 10% of points measured.	Proxy for plant productivity, and competition for light, larger values indicate taller plants.	Phenospex HortControl, see https://phenospex.helpdocs.com/plant-parameters/planteye-parameters
DAS 14 Height Max	cm	PlantEye	DAS 14	-	HM14	Highest scanned point of the plant.	Proxy for plant productivity, and competition for light, larger values indicate taller plants.	Phenospex HortControl, see https://phenospex.helpdocs.com/plant-parameters/planteye-parameters
DAS 14 Hue	No unit	PlantEye	DAS 14	-	HUE14	Color analysis taking into account all three measured colors (Red, Green, Blue)	Proxy for overall plant color and level of photosynthetic pigments. (0°-60°=red, 60°-120°=yellow, 120°-180°=green, 180°-240°=cyan, 240°-300°=blue, 300°-360°=magenta)	Phenospex HortControl, see https://phenospex.helpdocs.com/plant-parameters/planteye-parameters
DAS 14 Leaf Angle	◦	PlantEye	DAS 14	-	LAN14	The average leaf angle of all leaves of the plant.	Proxy for plant structure and light capture of leaves, ranges from 0° to 90°. (90° represents a completely horizontal leaf)	Phenospex HortControl, see https://phenospex.helpdocs.com/plant-parameters/planteye-parameters
DAS 14 Leaf Area	cm²	PlantEye	DAS 14	-	LA14	The total 3D leaf area of all of leaves of the plant.	Proxy for plant productivity and harvest yield. Largest values indicate more leaf area in the entire vegetation.	Phenospex HortControl, see https://phenospex.helpdocs.com/plant-parameters/planteye-parameters
DAS 14 Leaf Area Index	No unit	PlantEye	DAS 14	-	LAI14	The ratio of total leaf area to plant unit sector size of the plant growth area.	Related to photosynthetic activity and efficiency, ranges from 0 to 1. 1 represents an area of ground with complete leaf coverage.	Phenospex HortControl, see https://phenospex.helpdocs.com/plant-parameters/planteye-parameters
DAS 14 Leaf Area Proected	cm²	PlantEye	DAS 14	-	LAP14	The 2D leaf area of the plant on a horizontal plane.	Proxy for plant leaf growth architecture. The larger the value, the more ground covered by plant leaf foliage.	Phenospex HortControl, see https://phenospex.helpdocs.com/plant-parameters/planteye-parameters
DAS 14 Leaf Inclination	No unit	PlantEye	DAS 14	-	LI14	Erectness of leaves as the ratio of total leaf area to projected leaf area of the plant.	Proxy for plant structure and light capture of leaves. Higher values represent a completely vertically grown leaf.	Phenospex HortControl, see https://phenospex.helpdocs.com/plant-parameters/planteye-parameters
DAS 14 Light Penetration Depth	cm	PlantEye	DAS 14	-	LPD14	The density of the plant allowing light to penetrate it.	Proxy of vegetative density of the plant architecture. Higher values indicate a lower vegetative density.	Phenospex HortControl, see https://phenospex.helpdocs.com/plant-parameters/planteye-parameters
DAS 14 Normalised Difference Vegetation Index	No unit	PlantEye	DAS 14	-	NDVI14	Ratio of reflected red light to near-infrared light, proxy for plant productivity and vegetation.	Proxy for plant productivity and health. (-1 to 0: Dead plants, 0.1-0.2: ground, 0.2-0.5: unhealthy vegetation, 0.5-1: healthy vegetation)	Phenospex HortControl, see https://phenospex.helpdocs.com/plant-parameters/planteye-parameters
DAS 14 Normalised Pigment Convex Hulllorophyll Ratio Index	No unit	PlantEye	DAS 14	-	NPCI14	Ratio of red and blue channel, associated to chlorophyll content. Related to chlorophyll content of the plant.	Ranges from -1 to 1, higher index values indicate stressed vegetation.	Phenospex HortControl, see https://phenospex.helpdocs.com/plant-parameters/planteye-parameters
DAS 14 Plant Senescence Reflectance Index	No unit	PlantEye	DAS 14	-	PSRI14	Ratio of red and green to near-infrared channel, proxy for leaf senescence.	Related to the carotenoid content of the plant. Ranges from 0 to 1, higher index values indicate senescence vegetation such as potential flowering.	Phenospex HortControl, see https://phenospex.helpdocs.com/plant-parameters/planteye-parameters
DAS 21 Digital Biomass	cm³	PlantEye	DAS 21	-	DBM21	Digital yield of above ground plant mass in cm³.	Proxy for plant productivity, larger values indicate higher yield.	Phenospex HortControl, see https://phenospex.helpdocs.com/plant-parameters/planteye-parameters
DAS 21 Greenness	No unit	PlantEye	DAS 21	-	GR21	The average greenness of the plant in relation to red and blue reflectance.	Related to an estimation of overall plant color and health, ranges from -1 to 1.	Phenospex HortControl, see https://phenospex.helpdocs.com/plant-parameters/planteye-parameters
DAS 21 Height	cm	PlantEye	DAS 21	-	HT21	Above ground height of plant as calculated by the average of the top 10% of points measured.	Proxy for plant productivity, and competition for light, larger values indicate taller plants.	Phenospex HortControl, see https://phenospex.helpdocs.com/plant-parameters/planteye-parameters
DAS 21 Height Max	cm	PlantEye	DAS 21	-	HM21	Highest scanned point of the plant.	Proxy for plant productivity, and competition for light, larger values indicate taller plants.	Phenospex HortControl, see https://phenospex.helpdocs.com/plant-parameters/planteye-parameters
DAS 21 Hue	No unit	PlantEye	DAS 21	-	HUE21	Color analysis taking into account all three measured colors (Red, Green, Blue)	Proxy for overall plant color and level of photosynthetic pigments. (0°-60°=red, 60°-120°=yellow, 120°-180°=green, 180°-240°=cyan, 240°-300°=blue, 300°-360°=magenta)	Phenospex HortControl, see https://phenospex.helpdocs.com/plant-parameters/planteye-parameters
DAS 21 Leaf Angle	◦	PlantEye	DAS 21	-	LAN21	The average leaf angle of all leaves of the plant.	Proxy for plant structure and light capture of leaves, ranges from 0° to 90°. (90° represents a completely horizontal leaf)	Phenospex HortControl, see https://phenospex.helpdocs.com/plant-parameters/planteye-parameters
DAS 21 Leaf Area	cm²	PlantEye	DAS 21	-	LA21	The total 3D leaf area of all of leaves of the plant.	Proxy for plant productivity and harvest yield. Largest values indicate more leaf area in the entire vegetation.	Phenospex HortControl, see https://phenospex.helpdocs.com/plant-parameters/planteye-parameters
DAS 21 Leaf Area Index	No unit	PlantEye	DAS 21	-	LAI21	The ratio of total leaf area to plant unit sector size of the plant growth area.	Related to photosynthetic activity and efficiency, ranges from 0 to 1. 1 represents an area of ground with complete leaf coverage.	Phenospex HortControl, see https://phenospex.helpdocs.com/plant-parameters/planteye-parameters
DAS 21 Leaf Area Projected	cm²	PlantEye	DAS 21	-	LAP21	The 2D leaf area of the plant on a horizontal plane.	Proxy for plant leaf growth architecture. The larger the value, the more ground covered by plant leaf foliage.	Phenospex HortControl, see https://phenospex.helpdocs.com/plant-parameters/planteye-parameters
DAS 21 Leaf Inclination	No unit	PlantEye	DAS 21	-	LI21	Erectness of leaves as the ratio of total leaf area to projected leaf area of the plant.	Proxy for plant structure and light capture of leaves. Higher values represent a completely vertically grown leaf.	Phenospex HortControl, see https://phenospex.helpdocs.com/plant-parameters/planteye-parameters
DAS 21 Light Penetration Depth	cm	PlantEye	DAS 21	-	LPD21	The density of the plant allowing light to penetrate it.	Proxy of vegetative density of the plant architecture. Higher values indicate a lower vegetative density.	Phenospex HortControl, see https://phenospex.helpdocs.com/plant-parameters/planteye-parameters
DAS 21 Normalised Difference Vegetation Index	No unit	PlantEye	DAS 21	-	NDVI21	Ratio of reflected red light to near-infrared light, proxy for plant productivity and vegetation.	Proxy for plant productivity and health. (-1 to 0: Dead plants, 0.1-0.2: ground, 0.2-0.5: unhealthy vegetation, 0.5-1: healthy vegetation)	Phenospex HortControl, see https://phenospex.helpdocs.com/plant-parameters/planteye-parameters
DAS 21 Normalised Pigment Convex Hulllorophyll Ratio Index	No unit	PlantEye	DAS 21	-	NPCI21	Ratio of red and blue channel, associated to chlorophyll content. Related to chlorophyll content of the plant.	Ranges from -1 to 1, higher index values indicate stressed vegetation.	Phenospex HortControl, see https://phenospex.helpdocs.com/plant-parameters/planteye-parameters
DAS 21 Plant Senescence Reflectance Index	No unit	PlantEye	DAS 21	-	PSRI21	Ratio of red and green to near-infrared channel, proxy for leaf senescence.	Related to the carotenoid content of the plant. Ranges from 0 to 1, higher index values indicate senescence vegetation such as potential flowering.	Phenospex HortControl, see https://phenospex.helpdocs.com/plant-parameters/planteye-parameters
DAS 28 Digital Biomass	cm³	PlantEye	DAS 21	-	DBM28	Digital yield of above ground plant mass in cm³.	Proxy for plant productivity, larger values indicate higher yield.	Phenospex HortControl, see https://phenospex.helpdocs.com/plant-parameters/planteye-parameters
DAS 28 Greenness	No unit	PlantEye	DAS 28	-	GR28	The average greenness of the plant in relation to red and blue reflectance.	Related to an estimation of overall plant color and health, ranges from -1 to 1.	Phenospex HortControl, see https://phenospex.helpdocs.com/plant-parameters/planteye-parameters
DAS 28 Height	cm	PlantEye	DAS 28	-	HT28	Above ground height of plant as calculated by the average of the top 10% of points measured.	Proxy for plant productivity, and competition for light, larger values indicate taller plants.	Phenospex HortControl, see https://phenospex.helpdocs.com/plant-parameters/planteye-parameters
DAS 28 Height Max	cm	PlantEye	DAS 28	-	HM28	Highest scanned point of the plant.	Proxy for plant productivity, and competition for light, larger values indicate taller plants.	Phenospex HortControl, see https://phenospex.helpdocs.com/plant-parameters/planteye-parameters
DAS 28 Hue	No unit	PlantEye	DAS 28	-	HUE28	Color analysis taking into account all three measured colors (Red, Green, Blue)	Proxy for overall plant color and level of photosynthetic pigments. (0°-60°=red, 60°-120°=yellow, 120°-180°=green, 180°-240°=cyan, 240°-300°=blue, 300°-360°=magenta)	Phenospex HortControl, see https://phenospex.helpdocs.com/plant-parameters/planteye-parameters
DAS 28 Leaf Angle	◦	PlantEye	DAS 28	-	LAN28	The average leaf angle of all leaves of the plant.	Proxy for plant structure and light capture of leaves, ranges from 0° to 90°. (90° represents a completely horizontal leaf)	Phenospex HortControl, see https://phenospex.helpdocs.com/plant-parameters/planteye-parameters
DAS 28 Leaf Area	cm²	PlantEye	DAS 28	-	LA28	The total 3D leaf area of all of leaves of the plant.	Proxy for plant productivity and harvest yield. Largest values indicate more leaf area in the entire vegetation.	Phenospex HortControl, see https://phenospex.helpdocs.com/plant-parameters/planteye-parameters
DAS 28 Leaf Area Index	No unit	PlantEye	DAS 28	-	LAI28	The ratio of total leaf area to plant unit sector size of the plant growth area.	Related to photosynthetic activity and efficiency, ranges from 0 to 1. 1 represents an area of ground with complete leaf coverage.	Phenospex HortControl, see https://phenospex.helpdocs.com/plant-parameters/planteye-parameters
DAS 28 Leaf Area Projected	cm²	PlantEye	DAS 28	-	LAP28	The 2D leaf area of the plant on a horizontal plane.	Proxy for plant leaf growth architecture. The larger the value, the more ground covered by plant leaf foliage.	Phenospex HortControl, see https://phenospex.helpdocs.com/plant-parameters/planteye-parameters
DAS 28 Leaf Inclination	No unit	PlantEye	DAS 28	-	LI28	Erectness of leaves as the ratio of total leaf area to projected leaf area of the plant.	Proxy for plant structure and light capture of leaves. Higher values represent a completely vertically grown leaf.	Phenospex HortControl, see https://phenospex.helpdocs.com/plant-parameters/planteye-parameters
DAS 28 Light Penetration Depth	cm	PlantEye	DAS 28	-	LPD28	The density of the plant allowing light to penetrate it.	Proxy of vegetative density of the plant architecture. Higher values indicate a lower vegetative density.	Phenospex HortControl, see https://phenospex.helpdocs.com/plant-parameters/planteye-parameters
DAS 28 Normalised Difference Vegetation Index	No unit	PlantEye	DAS 28	-	NDVI28	Ratio of reflected red light to near-infrared light, proxy for plant productivity and vegetation.	Proxy for plant productivity and health. (-1 to 0: Dead plants, 0.1-0.2: ground, 0.2-0.5: unhealthy vegetation, 0.5-1: healthy vegetation)	Phenospex HortControl, see https://phenospex.helpdocs.com/plant-parameters/planteye-parameters
DAS 28 Normalised Pigment Convex Hulllorophyll Ratio Index	No unit	PlantEye	DAS 28	-	NPCI28	Ratio of red and blue channel, associated to chlorophyll content. Related to chlorophyll content of the plant.	Ranges from -1 to 1, higher index values indicate stressed vegetation.	Phenospex HortControl, see https://phenospex.helpdocs.com/plant-parameters/planteye-parameters
DAS 28 Plant Senescence Reflectance Index	No unit	PlantEye	DAS 28	-	PSRI28	Ratio of red and green to near-infrared channel, proxy for leaf senescence.	Related to the carotenoid content of the plant. Ranges from 0 to 1, higher index values indicate senescence vegetation such as potential flowering.	Phenospex HortControl, see https://phenospex.helpdocs.com/plant-parameters/planteye-parameters
